# Supplementary material for: N-(2,5-Dimethyl­phen­yl)-2-nitro­benzene­sulfonamide
Source: Acta Crystallogr Sect E Struct Rep Online. 2012 Nov 24;68(Pt 12):o3426. doi: 10.1107/S1600536812047630 (PMC3589009; doi:10.1107/S1600536812047630)
Supplement: Supplementary file 1 [file e-68-o3426-sup1.cif]

##############################################################################
#                                                                            #
# This CIF contains the data in a paper accepted for publication in          #
# Acta Crystallographica Section E. It conforms to the requirements of       #
# Notes for Authors for Acta Crystallographica Section E, and has been       #
# peer reviewed under the auspices of the IUCr Commission on Journals.       #
#                                                                            #
# Full details of the Crystallographic Information File format               #
# are given in the paper "The Crystallographic Information File (CIF):       #
# a New Standard Archive File for Crystallography" by S. R. Hall, F. H.      #
# Allen and I. D. Brown [Acta Cryst. (1991), A47, 655-685].                  #
#                                                                            #
# The current version of the core CIF dictionary is obtainable from          #
# ftp://ftp.iucr.org/pub/cif_core.dic.                                       #
#                                                                            #
# Software is freely available for graphical display of the structure(s)     #
# in this CIF. For information consult the CIF software page                 #
# http://www.iucr.org/resources/cif/software.                                #
#                                                                            #
# This file may be used for bona fide research purposes within the           #
# scientific community so long as proper attribution is given to the journal # 
# article from which it was obtained.                                        #
#                                                                            #
##############################################################################
data_I
_audit_creation_method     SHELXL-97
_chemical_name_systematic
;
<i>N</i>-(2,5-Dimethylphenyl)-2-nitrobenzenesulfonamide
;
_chemical_name_common     ?
_chemical_formula_moiety     'C14 H14 N2 O4 S'
_chemical_formula_sum     'C14 H14 N2 O4 S'
_chemical_formula_iupac     'C14 H14 N2 O4 S'
_chemical_formula_weight     306.33
_chemical_melting_point     ?
_symmetry_cell_setting     triclinic
_symmetry_space_group_name_H-M     'P -1'
_symmetry_space_group_name_Hall     '-P 1'
loop_
    _symmetry_equiv_pos_as_xyz
    'x, y, z'
    '-x, -y, -z'
_cell_length_a     8.1987(7)
_cell_length_b     9.6729(9)
_cell_length_c     9.9328(9)
_cell_angle_alpha     84.386(9)
_cell_angle_beta     72.096(8)
_cell_angle_gamma     89.239(9)
_cell_volume     745.86(12)
_cell_formula_units_Z     2
_cell_measurement_reflns_used     3120
_cell_measurement_theta_min     2.60
_cell_measurement_theta_max     27.77
_cell_measurement_temperature     293(2)
_exptl_crystal_description     prism
_exptl_crystal_colour     'light brown'
_exptl_crystal_size_max     0.36
_exptl_crystal_size_mid     0.24
_exptl_crystal_size_min     0.16
_exptl_crystal_density_diffrn     1.364
_exptl_crystal_density_meas     ?
_exptl_crystal_density_method     'not measured'
_exptl_crystal_F_000     320
_exptl_absorpt_coefficient_mu     0.234
_exptl_absorpt_correction_type     multi-scan
_exptl_absorpt_process_details
;
(CrysAlis RED; Oxford Diffraction, 2009)
;
_exptl_absorpt_correction_T_min     0.9206
_exptl_absorpt_correction_T_max     0.9636
_exptl_special_details
;
Absorption correction: CrysAlis RED (Oxford Diffraction, 2009)
Empirical absorption correction using spherical harmonics,
implemented in SCALE3 ABSPACK scaling algorithm.
;
_diffrn_ambient_temperature     293(2)
_diffrn_radiation_type     MoK\a
_diffrn_radiation_wavelength     0.71073
_diffrn_radiation_source     'fine-focus sealed tube'
_diffrn_radiation_monochromator     graphite
_diffrn_measurement_device_type
;
Oxford Diffraction Xcaliburdiffractometer
with Sapphire CCD
;
_diffrn_measurement_method
;
Rotation method data acquisition using omega scans
;
_diffrn_detector_area_resol_mean     ?
_diffrn_reflns_number     4954
_diffrn_reflns_av_R_equivalents     0.0110
_diffrn_reflns_av_sigmaI/netI     0.0139
_diffrn_reflns_theta_min     2.61
_diffrn_reflns_theta_max     26.37
_diffrn_reflns_theta_full     26.37
_diffrn_measured_fraction_theta_max     0.992
_diffrn_measured_fraction_theta_full     0.992
_diffrn_reflns_limit_h_min     -10
_diffrn_reflns_limit_h_max     10
_diffrn_reflns_limit_k_min     -12
_diffrn_reflns_limit_k_max     11
_diffrn_reflns_limit_l_min     -12
_diffrn_reflns_limit_l_max     10
_diffrn_standards_number     0
_diffrn_standards_interval_count     ?
_diffrn_standards_interval_time     ?
_diffrn_standards_decay_%     0
_refine_special_details
;
Refinement of <i>F</i>^2^ against ALL reflections. The weighted <i>R</i>-factor
<i>wR</i> and goodness of fit <i>S</i> are based on <i>F</i>^2^, conventional
<i>R</i>-factors <i>R</i> are based on <i>F</i>, with <i>F</i> set to zero for
negative <i>F</i>^2^. The threshold expression of <i>F</i>^2^ >
\s(<i>F</i>^2^) is used only for calculating <i>R</i>-factors(gt) <i>etc</i>.
and is not relevant to the choice of reflections for refinement.
<i>R</i>-factors based on <i>F</i>^2^ are statistically about twice as large
as those based on <i>F</i>, and <i>R</i>- factors based on ALL data will be
even larger.
;
_reflns_number_total     3027
_reflns_number_gt     2629
_reflns_threshold_expression     I>2sigma(I)
_refine_ls_structure_factor_coef     Fsqd
_refine_ls_matrix_type     full
_refine_ls_R_factor_all     0.0517
_refine_ls_R_factor_gt     0.0419
_refine_ls_wR_factor_gt     0.1003
_refine_ls_wR_factor_ref     0.1079
_refine_ls_goodness_of_fit_ref     1.143
_refine_ls_restrained_S_all     1.143
_refine_ls_number_reflns     3027
_refine_ls_number_parameters     193
_refine_ls_number_restraints     1
_refine_ls_hydrogen_treatment     mixed
_refine_ls_weighting_scheme     calc
_refine_ls_weighting_details
         'calc w=1/[\s^2^(Fo^2^)+(0.0379P)^2^+0.3685P] where P=(Fo^2^+2Fc^2^)/3'
_atom_sites_solution_hydrogens     geom
_atom_sites_solution_primary     direct
_atom_sites_solution_secondary     difmap
_refine_ls_shift/su_max     0.000
_refine_ls_shift/su_mean     0.000
_refine_diff_density_max     0.281
_refine_diff_density_min     -0.289
_refine_ls_extinction_method     none
_refine_ls_extinction_coef     ?
loop_
    _atom_type_symbol
    _atom_type_description
    _atom_type_scat_dispersion_real
    _atom_type_scat_dispersion_imag
    _atom_type_scat_source
    'C' 'C' 0.0033 0.0016
                         'International Tables Vol C Tables 4.2.6.8 and 6.1.1.4'
    'H' 'H' 0.0000 0.0000
                         'International Tables Vol C Tables 4.2.6.8 and 6.1.1.4'
    'N' 'N' 0.0061 0.0033
                         'International Tables Vol C Tables 4.2.6.8 and 6.1.1.4'
    'O' 'O' 0.0106 0.0060
                         'International Tables Vol C Tables 4.2.6.8 and 6.1.1.4'
    'S' 'S' 0.1246 0.1234
                         'International Tables Vol C Tables 4.2.6.8 and 6.1.1.4'
_computing_data_collection
;
CrysAlis CCD (Oxford Diffraction, 2009)
;
_computing_cell_refinement
;
CrysAlis CCD (Oxford Diffraction, 2009)
;
_computing_data_reduction
;
CrysAlis RED (Oxford Diffraction, 2009)
;
_computing_structure_solution     'SHELXS97 (Sheldrick, 2008)'
_computing_structure_refinement     'SHELXL97 (Sheldrick, 2008)'
_computing_molecular_graphics     'PLATON (Spek, 2009)'
_computing_publication_material     'SHELXL97 (Sheldrick, 2008)'
loop_
    _atom_site_type_symbol
    _atom_site_label
    _atom_site_fract_x
    _atom_site_fract_y
    _atom_site_fract_z
    _atom_site_U_iso_or_equiv
    _atom_site_adp_type
    _atom_site_calc_flag
    _atom_site_refinement_flags
    _atom_site_occupancy
    _atom_site_symmetry_multiplicity
    _atom_site_disorder_assembly
    _atom_site_disorder_group
    C C1 0.3540(2) 0.0929(2) 0.6857(2) 0.0387(4) Uani d . 1 1 . .
    C C2 0.4684(2) 0.0253(2) 0.7467(2) 0.0433(4) Uani d . 1 1 . .
    C C3 0.6437(3) 0.0467(3) 0.6890(3) 0.0561(6) Uani d . 1 1 . .
    H H3 0.7187 -0.0016 0.7294 0.067 Uiso calc R 1 1 . .
    C C4 0.7051(3) 0.1400(3) 0.5713(3) 0.0657(7) Uani d . 1 1 . .
    H H4 0.8226 0.1564 0.5326 0.079 Uiso calc R 1 1 . .
    C C5 0.5947(3) 0.2092(3) 0.5104(3) 0.0657(7) Uani d . 1 1 . .
    H H5 0.6376 0.2732 0.4313 0.079 Uiso calc R 1 1 . .
    C C6 0.4199(3) 0.1846(2) 0.5655(2) 0.0525(5) Uani d . 1 1 . .
    H H6 0.3462 0.2299 0.5216 0.063 Uiso calc R 1 1 . .
    C C7 0.0552(3) 0.3225(2) 0.8314(2) 0.0448(5) Uani d . 1 1 . .
    C C8 0.1732(3) 0.4106(2) 0.8577(2) 0.0567(6) Uani d . 1 1 . .
    C C9 0.1583(4) 0.5520(3) 0.8214(3) 0.0760(8) Uani d . 1 1 . .
    H H9 0.2318 0.6147 0.8398 0.091 Uiso calc R 1 1 . .
    C C10 0.0386(4) 0.6010(3) 0.7595(3) 0.0772(9) Uani d . 1 1 . .
    H H10 0.0348 0.6961 0.7352 0.093 Uiso calc R 1 1 . .
    C C11 -0.0768(4) 0.5141(3) 0.7317(3) 0.0701(7) Uani d . 1 1 . .
    C C12 -0.0680(3) 0.3728(2) 0.7717(2) 0.0546(5) Uani d . 1 1 . .
    H H12 -0.1464 0.3114 0.7580 0.065 Uiso calc R 1 1 . .
    C C13 0.3075(4) 0.3582(3) 0.9231(3) 0.0808(9) Uani d . 1 1 . .
    H H13A 0.3794 0.2942 0.8642 0.121 Uiso calc R 1 1 . .
    H H13B 0.2531 0.3118 1.0159 0.121 Uiso calc R 1 1 . .
    H H13C 0.3759 0.4350 0.9310 0.121 Uiso calc R 1 1 . .
    C C14 -0.2091(5) 0.5675(4) 0.6626(4) 0.1074(12) Uani d . 1 1 . .
    H H14A -0.1524 0.6151 0.5709 0.161 Uiso calc R 1 1 . .
    H H14B -0.2833 0.6304 0.7213 0.161 Uiso calc R 1 1 . .
    H H14C -0.2756 0.4907 0.6518 0.161 Uiso calc R 1 1 . .
    N N1 0.0568(2) 0.17583(17) 0.86856(18) 0.0440(4) Uani d D 1 1 . .
    H H1N 0.054(3) 0.147(2) 0.9500(18) 0.053 Uiso d D 1 1 . .
    N N2 0.4089(3) -0.0701(2) 0.8773(2) 0.0605(5) Uani d . 1 1 . .
    O O1 0.06849(18) 0.11008(16) 0.63232(16) 0.0524(4) Uani d . 1 1 . .
    O O2 0.09053(18) -0.06778(14) 0.82168(17) 0.0530(4) Uani d . 1 1 . .
    O O3 0.3174(2) -0.0226(2) 0.98338(19) 0.0766(6) Uani d . 1 1 . .
    O O4 0.4595(3) -0.1884(2) 0.8720(3) 0.1039(8) Uani d . 1 1 . .
    S S1 0.12780(6) 0.06923(5) 0.75061(5) 0.04028(15) Uani d . 1 1 . .
loop_
    _atom_site_aniso_label
    _atom_site_aniso_U_11
    _atom_site_aniso_U_22
    _atom_site_aniso_U_33
    _atom_site_aniso_U_12
    _atom_site_aniso_U_13
    _atom_site_aniso_U_23
    C1 0.0295(9) 0.0461(10) 0.0427(10) 0.0008(7) -0.0130(8) -0.0090(8)
    C2 0.0392(10) 0.0489(11) 0.0462(11) 0.0018(8) -0.0184(8) -0.0087(9)
    C3 0.0352(10) 0.0803(16) 0.0610(14) 0.0081(10) -0.0235(10) -0.0184(12)
    C4 0.0340(11) 0.107(2) 0.0540(13) -0.0084(12) -0.0080(10) -0.0155(13)
    C5 0.0470(12) 0.0948(19) 0.0483(13) -0.0161(12) -0.0074(10) 0.0054(12)
    C6 0.0427(11) 0.0664(14) 0.0482(12) -0.0028(10) -0.0159(9) 0.0026(10)
    C7 0.0419(10) 0.0408(10) 0.0425(10) -0.0039(8) 0.0003(8) -0.0034(8)
    C8 0.0508(12) 0.0569(13) 0.0516(12) -0.0120(10) 0.0032(10) -0.0149(10)
    C9 0.0778(18) 0.0586(16) 0.0737(18) -0.0236(14) 0.0073(15) -0.0178(13)
    C10 0.099(2) 0.0401(13) 0.0682(17) -0.0027(14) 0.0094(16) -0.0016(12)
    C11 0.0859(19) 0.0550(15) 0.0579(14) 0.0203(13) -0.0073(13) -0.0015(11)
    C12 0.0560(13) 0.0474(12) 0.0562(13) 0.0057(10) -0.0110(10) -0.0070(10)
    C13 0.0585(15) 0.101(2) 0.090(2) -0.0091(14) -0.0240(14) -0.0389(17)
    C14 0.136(3) 0.085(2) 0.100(3) 0.050(2) -0.041(2) 0.0008(19)
    N1 0.0415(9) 0.0426(9) 0.0433(9) -0.0010(7) -0.0078(7) 0.0007(7)
    N2 0.0507(11) 0.0670(13) 0.0716(14) -0.0038(9) -0.0350(11) 0.0086(10)
    O1 0.0400(7) 0.0664(10) 0.0586(9) 0.0051(7) -0.0254(7) -0.0112(7)
    O2 0.0451(8) 0.0412(8) 0.0708(10) -0.0064(6) -0.0158(7) -0.0025(7)
    O3 0.0671(11) 0.1086(16) 0.0516(10) -0.0154(10) -0.0196(9) 0.0114(10)
    O4 0.1010(17) 0.0670(13) 0.147(2) 0.0127(12) -0.0545(16) 0.0241(13)
    S1 0.0304(2) 0.0421(3) 0.0500(3) -0.00165(17) -0.01472(19) -0.0047(2)
_geom_special_details
;
All e.s.d.'s (except the e.s.d. in the dihedral angle between two l.s. planes)
are estimated using the full covariance matrix. The cell e.s.d.'s are taken
into account individually in the estimation of e.s.d.'s in distances, angles
and torsion angles; correlations between e.s.d.'s in cell parameters are only
used when they are defined by crystal symmetry. An approximate (isotropic)
treatment of cell e.s.d.'s is used for estimating e.s.d.'s involving l.s.
planes.
;
loop_
    _geom_bond_atom_site_label_1
    _geom_bond_atom_site_label_2
    _geom_bond_site_symmetry_2
    _geom_bond_distance
    _geom_bond_publ_flag
    C1 C6 . 1.383(3) ?
    C1 C2 . 1.389(3) ?
    C1 S1 . 1.7764(18) ?
    C2 C3 . 1.384(3) ?
    C2 N2 . 1.470(3) ?
    C3 C4 . 1.371(4) ?
    C3 H3 . 0.9300 ?
    C4 C5 . 1.369(4) ?
    C4 H4 . 0.9300 ?
    C5 C6 . 1.383(3) ?
    C5 H5 . 0.9300 ?
    C6 H6 . 0.9300 ?
    C7 C12 . 1.382(3) ?
    C7 C8 . 1.397(3) ?
    C7 N1 . 1.431(3) ?
    C8 C9 . 1.393(4) ?
    C8 C13 . 1.500(4) ?
    C9 C10 . 1.367(5) ?
    C9 H9 . 0.9300 ?
    C10 C11 . 1.380(4) ?
    C10 H10 . 0.9300 ?
    C11 C12 . 1.392(3) ?
    C11 C14 . 1.512(4) ?
    C12 H12 . 0.9300 ?
    C13 H13A . 0.9600 ?
    C13 H13B . 0.9600 ?
    C13 H13C . 0.9600 ?
    C14 H14A . 0.9600 ?
    C14 H14B . 0.9600 ?
    C14 H14C . 0.9600 ?
    N1 S1 . 1.6049(18) ?
    N1 H1N . 0.823(16) ?
    N2 O4 . 1.213(3) ?
    N2 O3 . 1.218(3) ?
    O1 S1 . 1.4242(15) ?
    O2 S1 . 1.4295(15) ?
loop_
    _geom_angle_atom_site_label_1
    _geom_angle_atom_site_label_2
    _geom_angle_atom_site_label_3
    _geom_angle_site_symmetry_1
    _geom_angle_site_symmetry_3
    _geom_angle
    _geom_angle_publ_flag
    C6 C1 C2 . . 118.12(18) ?
    C6 C1 S1 . . 117.31(15) ?
    C2 C1 S1 . . 124.57(15) ?
    C3 C2 C1 . . 121.6(2) ?
    C3 C2 N2 . . 116.78(18) ?
    C1 C2 N2 . . 121.63(18) ?
    C4 C3 C2 . . 119.0(2) ?
    C4 C3 H3 . . 120.5 ?
    C2 C3 H3 . . 120.5 ?
    C5 C4 C3 . . 120.4(2) ?
    C5 C4 H4 . . 119.8 ?
    C3 C4 H4 . . 119.8 ?
    C4 C5 C6 . . 120.5(2) ?
    C4 C5 H5 . . 119.7 ?
    C6 C5 H5 . . 119.7 ?
    C5 C6 C1 . . 120.3(2) ?
    C5 C6 H6 . . 119.9 ?
    C1 C6 H6 . . 119.9 ?
    C12 C7 C8 . . 121.8(2) ?
    C12 C7 N1 . . 117.78(19) ?
    C8 C7 N1 . . 120.4(2) ?
    C9 C8 C7 . . 116.1(2) ?
    C9 C8 C13 . . 121.2(2) ?
    C7 C8 C13 . . 122.6(2) ?
    C10 C9 C8 . . 121.9(3) ?
    C10 C9 H9 . . 119.1 ?
    C8 C9 H9 . . 119.1 ?
    C9 C10 C11 . . 122.1(2) ?
    C9 C10 H10 . . 118.9 ?
    C11 C10 H10 . . 118.9 ?
    C10 C11 C12 . . 116.9(3) ?
    C10 C11 C14 . . 122.5(3) ?
    C12 C11 C14 . . 120.6(3) ?
    C7 C12 C11 . . 121.1(2) ?
    C7 C12 H12 . . 119.4 ?
    C11 C12 H12 . . 119.4 ?
    C8 C13 H13A . . 109.5 ?
    C8 C13 H13B . . 109.5 ?
    H13A C13 H13B . . 109.5 ?
    C8 C13 H13C . . 109.5 ?
    H13A C13 H13C . . 109.5 ?
    H13B C13 H13C . . 109.5 ?
    C11 C14 H14A . . 109.5 ?
    C11 C14 H14B . . 109.5 ?
    H14A C14 H14B . . 109.5 ?
    C11 C14 H14C . . 109.5 ?
    H14A C14 H14C . . 109.5 ?
    H14B C14 H14C . . 109.5 ?
    C7 N1 S1 . . 121.88(14) ?
    C7 N1 H1N . . 119.0(17) ?
    S1 N1 H1N . . 115.8(17) ?
    O4 N2 O3 . . 125.3(2) ?
    O4 N2 C2 . . 117.4(2) ?
    O3 N2 C2 . . 117.3(2) ?
    O1 S1 O2 . . 119.85(9) ?
    O1 S1 N1 . . 108.74(9) ?
    O2 S1 N1 . . 107.05(9) ?
    O1 S1 C1 . . 105.37(9) ?
    O2 S1 C1 . . 108.28(9) ?
    N1 S1 C1 . . 106.93(9) ?
loop_
    _geom_torsion_atom_site_label_1
    _geom_torsion_atom_site_label_2
    _geom_torsion_atom_site_label_3
    _geom_torsion_atom_site_label_4
    _geom_torsion_site_symmetry_1
    _geom_torsion_site_symmetry_2
    _geom_torsion_site_symmetry_3
    _geom_torsion_site_symmetry_4
    _geom_torsion
    _geom_torsion_publ_flag
    C6 C1 C2 C3 . . . . -0.9(3) ?
    S1 C1 C2 C3 . . . . 178.74(16) ?
    C6 C1 C2 N2 . . . . 177.9(2) ?
    S1 C1 C2 N2 . . . . -2.5(3) ?
    C1 C2 C3 C4 . . . . 2.1(3) ?
    N2 C2 C3 C4 . . . . -176.8(2) ?
    C2 C3 C4 C5 . . . . -1.2(4) ?
    C3 C4 C5 C6 . . . . -0.8(4) ?
    C4 C5 C6 C1 . . . . 2.0(4) ?
    C2 C1 C6 C5 . . . . -1.2(3) ?
    S1 C1 C6 C5 . . . . 179.19(19) ?
    C12 C7 C8 C9 . . . . 0.5(3) ?
    N1 C7 C8 C9 . . . . -178.28(19) ?
    C12 C7 C8 C13 . . . . 179.7(2) ?
    N1 C7 C8 C13 . . . . 0.9(3) ?
    C7 C8 C9 C10 . . . . -2.0(4) ?
    C13 C8 C9 C10 . . . . 178.8(2) ?
    C8 C9 C10 C11 . . . . 1.3(4) ?
    C9 C10 C11 C12 . . . . 0.9(4) ?
    C9 C10 C11 C14 . . . . -179.7(3) ?
    C8 C7 C12 C11 . . . . 1.7(3) ?
    N1 C7 C12 C11 . . . . -179.5(2) ?
    C10 C11 C12 C7 . . . . -2.4(4) ?
    C14 C11 C12 C7 . . . . 178.3(2) ?
    C12 C7 N1 S1 . . . . 75.0(2) ?
    C8 C7 N1 S1 . . . . -106.1(2) ?
    C3 C2 N2 O4 . . . . -59.0(3) ?
    C1 C2 N2 O4 . . . . 122.2(2) ?
    C3 C2 N2 O3 . . . . 118.6(2) ?
    C1 C2 N2 O3 . . . . -60.2(3) ?
    C7 N1 S1 O1 . . . . -41.91(18) ?
    C7 N1 S1 O2 . . . . -172.73(15) ?
    C7 N1 S1 C1 . . . . 71.41(18) ?
    C6 C1 S1 O1 . . . . 22.19(19) ?
    C2 C1 S1 O1 . . . . -157.44(17) ?
    C6 C1 S1 O2 . . . . 151.56(17) ?
    C2 C1 S1 O2 . . . . -28.1(2) ?
    C6 C1 S1 N1 . . . . -93.39(18) ?
    C2 C1 S1 N1 . . . . 86.97(18) ?
loop_
    _geom_hbond_atom_site_label_D
    _geom_hbond_atom_site_label_H
    _geom_hbond_atom_site_label_A
    _geom_hbond_site_symmetry_A
    _geom_hbond_distance_DH
    _geom_hbond_distance_HA
    _geom_hbond_distance_DA
    _geom_hbond_angle_DHA
    N1 H1N O2 2_557 0.823(16) 2.273(18) 3.023(2) 152(2)
_iucr_refine_instructions_details
;
TITL CNS17 P-1
CELL  0.71073  8.19870  9.67290  9.93280 84.38600 72.09600 89.23900
ZERR 2  0.00070  0.00090  0.00090  0.00900  0.00800  0.00900
LATT 1
SFAC C H N O S
UNIT 28 28 4 8 2
PLAN 30
FMAP 2
SHEL 10 0.8
SIZE 0.36 0.24 0.16
L.S. 14
MPLA 6 C1 C2 C3 C4 C5 C6
MPLA 6 C7 C8 C9 C10 C11 C12
OMIT 0 1 1
BOND $H
DFIX 0.86 0.02 N1 H1N
HTAB N1 O2_$1
EQIV $1 -x, -y, -z+2
CONF
ACTA
FVAR  5.32797
WGHT  0.03790   0.36850
C1    1 0.354021 0.092893 0.685649  11.000000 0.029340 0.046130 =
        0.042720 -0.009040 -0.013030 0.000950
C2    1 0.468332 0.025281 0.746719  11.000000 0.039020 0.048760 =
        0.046170 -0.008670 -0.018380 0.001840
C3    1 0.643722 0.046587 0.688899  11.000000 0.034940 0.080180 =
        0.060970 -0.018330 -0.023400 0.008020
AFIX 43
H3    2 0.718722 -0.001709 0.729311  11.000000 -1.200000
AFIX 0
C4    1 0.705174 0.139916 0.571215  11.000000 0.033930 0.107270 =
        0.053940 -0.015620 -0.007960 -0.008200
AFIX 43
H4    2 0.822628 0.156341 0.532473  11.000000 -1.200000
AFIX 0
C5    1 0.594719 0.209147 0.510299  11.000000 0.046920 0.094770 =
        0.048020 0.005170 -0.007230 -0.016030
AFIX 43
H5    2 0.637643 0.273210 0.431262  11.000000 -1.200000
AFIX 0
C6    1 0.419893 0.184530 0.565400  11.000000 0.042640 0.066180 =
        0.048150 0.002660 -0.015840 -0.002830
AFIX 43
H6    2 0.346262 0.229799 0.521402  11.000000 -1.200000
AFIX 0
C7    1 0.055226 0.322475 0.831440  11.000000 0.041940 0.040670 =
        0.042510 -0.003310 0.000310 -0.003940
C8    1 0.173229 0.410706 0.857764  11.000000 0.050720 0.056810 =
        0.051690 -0.014960 0.003160 -0.011980
C9    1 0.158296 0.552064 0.821466  11.000000 0.077870 0.058420 =
        0.073620 -0.017870 0.007240 -0.023610
AFIX 43
H9    2 0.231824 0.614832 0.839898  11.000000 -1.200000
AFIX 0
C10   1 0.038595 0.601083 0.759518  11.000000 0.098160 0.039930 =
        0.068200 -0.001710 0.009330 -0.002890
AFIX 43
H10   2 0.034784 0.696139 0.735283  11.000000 -1.200000
AFIX 0
C11   1 -0.076762 0.514199 0.731754  11.000000 0.085940 0.054800 =
        0.057900 -0.001500 -0.007070 0.020660
C12   1 -0.067965 0.372906 0.771702  11.000000 0.055880 0.047410 =
        0.056220 -0.006970 -0.011100 0.005830
AFIX 43
H12   2 -0.146335 0.311458 0.757936  11.000000 -1.200000
AFIX 0
C13   1 0.307405 0.358191 0.923285  11.000000 0.058290 0.101110 =
        0.089730 -0.039100 -0.024000 -0.008840
AFIX 33
H13A  2 0.379370 0.294210 0.864462  11.000000 -1.500000
H13B  2 0.252879 0.311820 1.016074  11.000000 -1.500000
H13C  2 0.375791 0.434950 0.931230  11.000000 -1.500000
AFIX 0
C14   1 -0.209029 0.567588 0.662702  11.000000 0.135340 0.085040 =
        0.099690 0.000760 -0.040620 0.049980
AFIX 33
H14A  2 -0.152317 0.615262 0.571002  11.000000 -1.500000
H14B  2 -0.283213 0.630513 0.721369  11.000000 -1.500000
H14C  2 -0.275537 0.490888 0.651894  11.000000 -1.500000
AFIX 0
N1    3 0.056836 0.175797 0.868614  11.000000 0.041340 0.042490 =
        0.043340 0.000690 -0.007640 -0.001040
H1N   2 0.052977 0.147795 0.950832  11.000000 -1.200000
N2    3 0.408971 -0.070187 0.877229  11.000000 0.050530 0.066910 =
        0.071260 0.008260 -0.034730 -0.003710
O1    4 0.068536 0.110074 0.632267  11.000000 0.039870 0.066200 =
        0.058560 -0.011150 -0.025220 0.005050
O2    4 0.090505 -0.067809 0.821670  11.000000 0.044960 0.041240 =
        0.070590 -0.002650 -0.015750 -0.006260
O3    4 0.317446 -0.022637 0.983349  11.000000 0.066790 0.108690 =
        0.051720 0.011760 -0.019760 -0.015710
O4    4 0.459497 -0.188405 0.872062  11.000000 0.100420 0.066810 =
        0.147260 0.024070 -0.054200 0.012660
S1    5 0.127806 0.069229 0.750601  11.000000 0.030240 0.041940 =
        0.049860 -0.004730 -0.014660 -0.001640
HKLF 4
REM  CNS17 P-1
REM R1  0.0422 FOR  2630 FO > 4SIG(FO)  AND  0.0520 FOR ALL 3028 DATA
REM    193 PARAMETERS REFINED USING      1 RESTRAINTS
REM HIGHEST DIFFERENCE PEAK 0.280, DEEPEST HOLE -0.292, 1-SIGMA LEVEL 0.042
;
data_global
_journal_date_recd_electronic     2012-11-16
_journal_date_accepted     2012-11-20
_journal_name_full     'Acta Crystallographica, Section E'
_journal_year     2012
_journal_volume     68
_journal_issue     12
_journal_page_first     o3426
_journal_page_last     o3426
_journal_paper_category     QO
_journal_paper_doi     10.1107/S1600536812047630
_journal_coeditor_code     RZ5026
_publ_contact_author_name     'Prof. B. Thimme Gowda'
_publ_contact_author_address
;
  Department of Chemistry
  Mangalore University
  Mangalagangotri 574 199
  Mangalore, India
;
_publ_contact_author_email     gowdabt@yahoo.com
_publ_contact_author_fax     '91 824 2287367'
_publ_contact_author_phone     '91 824 2287262'
_publ_section_title
;
<i>N</i>-(2,5-Dimethylphenyl)-2-nitrobenzenesulfonamide
;
loop_
    _publ_author_name
    _publ_author_address
    'U. Chaithanya'
; Department of Chemistry
  Mangalore University
  Mangalagangotri 574 199
  Mangalore, India
;
    'Sabine Foro'
; Institute of Materials Science
  Darmstadt University of Technology
  Petersenstrasse 23
  D-64287 Darmstadt, Germany
;
    'B. Thimme Gowda'
; Department of Chemistry
  Mangalore University
  Mangalagangotri 574 199
  Mangalore, India
;
