# Supplementary material for: N-(2,5-Dimethyl­phen­yl)-2-nitro­benzene­sulfonamide
Source: Acta Crystallogr Sect E Struct Rep Online. 2012 Nov 24;68(Pt 12):o3426. doi: 10.1107/S1600536812047630 (PMC3589009; doi:10.1107/S1600536812047630)
Supplement: Supplementary file 2 [file e-68-o3426-Isup2.hkl]

# 
# h,k,l, Fc-squared, Fo-squared, sigma(Fo-squared) and status flag 
# 
data_I
_shelx_title ' CNS17 P-1' 
_shelx_refln_list_code          4 
_shelx_F_calc_maximum      123.11 
_exptl_crystal_F_000       320.00 
_reflns_d_resolution_high  0.8001 
 
loop_ 
 _symmetry_equiv_pos_as_xyz 
 'x, y, z' 
 '-x, -y, -z' 
 
_cell_length_a     8.1987 
_cell_length_b     9.6729 
_cell_length_c     9.9328 
_cell_angle_alpha  84.386 
_cell_angle_beta   72.096 
_cell_angle_gamma  89.239 
 
_shelx_F_squared_multiplier     1.000 
 
loop_ 
 _refln_index_h 
 _refln_index_k 
 _refln_index_l 
 _refln_F_squared_calc 
 _refln_F_squared_meas 
 _refln_F_squared_sigma 
 _refln_observed_status 
   1   0   0     1105.51     1126.57      7.76 o 
   2   0   0      816.65      828.14      1.26 o 
   3   0   0       83.70       97.49      1.87 o 
   4   0   0     1146.73     1208.82      3.93 o 
   5   0   0      352.54      348.30      4.31 o 
   6   0   0       40.65       41.85      0.59 o 
   7   0   0        0.17        0.68      0.60 o 
   8   0   0        7.43        7.86      0.49 o 
   9   0   0        0.83       -0.47      0.94 o 
  -9   1   0       51.03       52.39      0.91 o 
  -8   1   0       45.37       50.91      1.03 o 
  -7   1   0       21.67       21.85      1.40 o 
  -6   1   0        1.19        1.60      0.46 o 
  -5   1   0      332.70      314.76      3.28 o 
  -4   1   0      232.06      218.50      1.25 o 
  -3   1   0      177.77      193.44      0.99 o 
  -2   1   0     1802.81     1789.80     25.05 o 
  -1   1   0      761.42      754.64      2.30 o 
   1   1   0     2964.27     2848.13     13.50 o 
   2   1   0       41.28       38.60      0.58 o 
   3   1   0       10.48       15.50      0.31 o 
   4   1   0     1253.68     1245.72      2.03 o 
   5   1   0      231.04      239.57      1.60 o 
   6   1   0       29.00       30.40      0.72 o 
   7   1   0        1.17        4.32      0.63 o 
   8   1   0       48.00       49.71      1.36 o 
   9   1   0        4.64        9.26      1.05 o 
  -9   2   0       93.96      102.06      3.48 o 
  -8   2   0       21.12       17.33      1.25 o 
  -7   2   0        9.56       11.61      0.65 o 
  -6   2   0       30.23       30.70      0.77 o 
  -5   2   0      155.37      153.68      1.68 o 
  -4   2   0       68.85       68.21      0.80 o 
  -3   2   0      274.68      285.76      0.88 o 
  -2   2   0      526.10      475.95      1.06 o 
  -1   2   0       80.60       74.36      0.52 o 
   0   2   0     3004.92     3106.50     20.32 o 
   1   2   0     1146.40     1152.30      5.32 o 
   2   2   0     3139.35     3005.68     18.88 o 
   3   2   0     1165.98     1131.55      5.16 o 
   4   2   0      677.70      676.62      2.11 o 
   5   2   0      131.00      139.07      0.93 o 
   6   2   0       45.86       40.70      0.73 o 
   7   2   0       18.35       24.53      0.79 o 
   8   2   0       54.16       57.16      1.62 o 
   9   2   0        6.82        0.98      0.84 o 
  -9   3   0       60.59       69.21      3.08 o 
  -8   3   0        5.27        2.40      0.56 o 
  -7   3   0        4.84        3.58      0.56 o 
  -6   3   0        3.47        5.52      0.58 o 
  -5   3   0      271.16      278.37      2.94 o 
  -4   3   0      172.77      170.22      2.92 o 
  -3   3   0       82.93       75.09      0.53 o 
  -2   3   0       33.10       30.41      0.29 o 
  -1   3   0      320.34      330.32      2.56 o 
   0   3   0        0.61        0.12      0.15 o 
   1   3   0       84.17       93.08      1.85 o 
   2   3   0      774.23      667.72      2.17 o 
   3   3   0       28.35       30.37      0.54 o 
   4   3   0       55.69       69.18      1.15 o 
   5   3   0        8.33        8.53      0.67 o 
   6   3   0      226.39      215.73      4.89 o 
   7   3   0        0.86        2.57      0.51 o 
   8   3   0        8.14        6.38      0.67 o 
   9   3   0       11.77       10.33      1.02 o 
  -9   4   0       67.83       78.43      4.84 o 
  -8   4   0       10.18        9.22      0.72 o 
  -7   4   0        0.52       -0.26      0.56 o 
  -6   4   0      100.59       93.95      1.27 o 
  -5   4   0        9.66        7.51      0.58 o 
  -4   4   0        0.31        0.44      0.30 o 
  -3   4   0        0.09        0.77      0.17 o 
  -2   4   0       61.11       48.40      0.62 o 
  -1   4   0      552.37      589.70      4.51 o 
   0   4   0      543.19      588.69      1.25 o 
   1   4   0      861.07      814.86      5.01 o 
   2   4   0      246.66      240.50      1.22 o 
   3   4   0       77.40       85.90      1.86 o 
   4   4   0       27.86       24.94      0.85 o 
   5   4   0      110.75      102.03      1.58 o 
   6   4   0      195.13      192.71      2.29 o 
   7   4   0        5.80        7.74      0.77 o 
   8   4   0        1.30        1.14      0.65 o 
   9   4   0       24.09       23.97      1.17 o 
  -8   5   0       19.48       20.88      1.36 o 
  -7   5   0        0.29       -0.84      0.84 o 
  -6   5   0       50.50       49.15      1.44 o 
  -5   5   0       11.48        9.07      0.60 o 
  -4   5   0       25.49       28.93      0.66 o 
  -3   5   0       52.46       58.89      0.80 o 
  -2   5   0      214.34      213.09      4.02 o 
  -1   5   0      422.62      444.97      2.26 o 
   0   5   0       14.62       13.23      0.28 o 
   1   5   0      288.36      296.14      7.46 o 
   2   5   0       88.02       74.03      1.72 o 
   3   5   0       21.86       32.76      0.67 o 
   4   5   0      394.81      380.47      2.83 o 
   5   5   0      178.24      173.29      2.13 o 
   6   5   0      159.50      160.24      2.21 o 
   7   5   0       13.59       13.73      0.99 o 
   8   5   0       21.25       24.86      1.24 o 
  -8   6   0       15.28       14.62      1.14 o 
  -7   6   0        7.55        5.64      0.96 o 
  -6   6   0      139.01      139.61      2.30 o 
  -5   6   0       48.49       51.59      2.51 o 
  -4   6   0       46.32       43.26      0.82 o 
  -3   6   0        0.04        0.07      0.42 o 
  -2   6   0      120.66      131.35      1.35 o 
  -1   6   0      227.88      230.89      1.65 o 
   0   6   0      123.97      123.53      2.09 o 
   1   6   0      100.00       90.17      2.51 o 
   2   6   0        0.01        0.40      0.39 o 
   3   6   0      370.83      361.96      1.86 o 
   4   6   0      634.03      615.48      3.83 o 
   5   6   0       52.76       51.25      1.37 o 
   6   6   0       56.71       57.42      1.51 o 
   7   6   0       14.02       10.47      0.95 o 
   8   6   0       85.33       87.87      1.99 o 
  -8   7   0        5.52        5.21      0.87 o 
  -7   7   0        1.69        1.12      0.92 o 
  -6   7   0       17.17       15.27      1.17 o 
  -5   7   0      209.59      206.26      1.79 o 
  -4   7   0      294.87      295.15      3.02 o 
  -3   7   0       45.79       45.56      0.87 o 
  -2   7   0        0.86        0.01      0.41 o 
  -1   7   0       81.37       82.42      1.53 o 
   0   7   0      323.86      339.79      3.69 o 
   1   7   0        2.49        1.19      0.40 o 
   2   7   0      140.09      134.91      1.24 o 
   3   7   0        6.16        6.50      0.82 o 
   4   7   0      119.35      129.47      1.96 o 
   5   7   0       14.88       15.69      0.93 o 
   6   7   0       20.26       16.21      1.04 o 
   7   7   0        5.17        6.13      0.95 o 
  -7   8   0        5.57        8.88      1.08 o 
  -6   8   0        0.04        0.08      0.80 o 
  -5   8   0        7.78        7.39      0.67 o 
  -4   8   0        0.59        0.00      0.53 o 
  -3   8   0       41.59       45.04      0.96 o 
  -2   8   0        7.48        5.85      0.90 o 
  -1   8   0       51.34       51.44      1.43 o 
   0   8   0      297.15      306.18      2.92 o 
   1   8   0        0.01        0.83      0.43 o 
   2   8   0       10.49        9.84      2.39 o 
   3   8   0       92.63       90.44      1.18 o 
   4   8   0      360.56      364.03      3.30 o 
   5   8   0        2.19        0.69      0.65 o 
   6   8   0        1.89        2.71      0.80 o 
   7   8   0       15.14       10.62      0.93 o 
  -6   9   0        0.94       -0.85      0.85 o 
  -5   9   0       63.47       63.02      2.63 o 
  -4   9   0       11.22        9.90      1.07 o 
  -3   9   0        1.80        1.25      0.90 o 
  -2   9   0       80.07       72.00      1.74 o 
  -1   9   0      130.42      127.74      2.18 o 
   0   9   0       75.50       72.48      1.70 o 
   1   9   0        0.35       -0.35      0.80 o 
   2   9   0        3.79        2.59      0.46 o 
   3   9   0       13.29       12.72      0.97 o 
   4   9   0       33.99       31.90      1.18 o 
   5   9   0        4.70        5.28      0.77 o 
  -5  10   0       37.58       37.81      1.57 o 
  -4  10   0        0.85        1.31      0.98 o 
  -3  10   0        2.41        2.53      0.95 o 
  -2  10   0        0.86       -0.46      0.94 o 
  -1  10   0        9.26       11.25      1.13 o 
   0  10   0        1.38        2.93      0.97 o 
   1  10   0        2.65        4.97      0.95 o 
   2  10   0       22.74       25.39      0.77 o 
   3  10   0        8.09        6.86      0.71 o 
   4  10   0        4.25        1.90      0.65 o 
   5  10   0        7.19        8.62      0.73 o 
  -4  11   0        0.14        1.21      1.14 o 
  -3  11   0        0.35       -0.18      1.00 o 
  -2  11   0       11.56       10.04      1.21 o 
  -1  11   0       16.20       14.02      1.37 o 
   0  11   0        2.09        1.41      1.03 o 
   1  11   0        0.92        0.07      1.07 o 
   2  11   0       14.17       14.08      1.17 o 
   3  11   0        0.62        2.73      1.06 o 
   0  12   0       10.43       11.87      1.23 o 
  -3 -11   1        3.52       -0.40      0.56 o 
  -2 -11   1        2.18        4.17      0.98 o 
  -1 -11   1        6.02        9.09      1.12 o 
   0 -11   1        6.82       12.69      1.15 o 
   1 -11   1       22.76       33.03      1.64 o 
   2 -11   1        3.74        4.26      1.19 o 
   3 -11   1        1.32       -1.00      1.00 o 
   4 -11   1       14.90       21.90      1.48 o 
  -4 -10   1        5.86        1.04      0.56 o 
  -3 -10   1       14.41       12.41      0.87 o 
  -2 -10   1        1.58       -0.76      1.08 o 
  -1 -10   1        7.24        5.28      0.97 o 
   0 -10   1        0.51        0.05      0.86 o 
   1 -10   1       18.37       15.21      1.19 o 
   2 -10   1       62.62       64.32      1.82 o 
   3 -10   1        1.38        2.14      0.90 o 
   4 -10   1       12.34       14.04      1.25 o 
   5 -10   1        0.36       -0.26      1.01 o 
  -5  -9   1        2.74        6.09      0.70 o 
  -4  -9   1       25.09       23.31      1.07 o 
  -3  -9   1        0.24       -0.25      0.65 o 
  -2  -9   1        5.65        4.59      0.52 o 
  -1  -9   1       35.05       32.13      0.79 o 
   0  -9   1        0.76        0.93      0.94 o 
   1  -9   1        3.83        5.44      0.97 o 
   2  -9   1      138.49      140.20      2.34 o 
   3  -9   1        4.71        6.92      1.04 o 
   4  -9   1       17.64       15.44      1.16 o 
   5  -9   1        1.09        0.04      0.61 o 
   6  -9   1       25.00       26.27      1.20 o 
  -6  -8   1       17.94       20.51      1.16 o 
  -4  -8   1        0.02        1.04      0.78 o 
  -3  -8   1      219.92      221.42      3.37 o 
  -2  -8   1       40.86       43.13      0.90 o 
  -1  -8   1       74.53       75.89      1.03 o 
   0  -8   1       15.92        9.20      0.88 o 
   1  -8   1       57.69       60.51      1.50 o 
   2  -8   1      207.51      200.73      2.54 o 
   3  -8   1       67.92       71.25      1.67 o 
   4  -8   1       14.69       16.20      0.97 o 
   5  -8   1        5.07        7.65      0.94 o 
   6  -8   1       61.00       57.85      1.68 o 
   7  -8   1       19.65       22.70      1.22 o 
  -7  -7   1       27.36       33.69      1.40 o 
  -6  -7   1       53.25       51.11      1.52 o 
  -5  -7   1       22.72       22.21      1.04 o 
  -4  -7   1       85.61       87.30      1.70 o 
  -3  -7   1        0.22        0.32      0.56 o 
  -2  -7   1       12.92       12.90      0.55 o 
  -1  -7   1       75.21       86.51      1.00 o 
   0  -7   1        3.56        1.10      0.37 o 
   1  -7   1      133.77      147.25      1.98 o 
   2  -7   1       25.48       25.62      0.63 o 
   3  -7   1       14.92       16.48      0.64 o 
   4  -7   1       30.64       32.69      0.84 o 
   5  -7   1       66.81       76.42      1.17 o 
   6  -7   1      125.48      126.05      2.25 o 
   7  -7   1       13.11       11.76      1.05 o 
   8  -7   1        1.27        1.10      0.91 o 
  -8  -6   1        9.77        9.85      1.03 o 
  -7  -6   1       99.62      103.40      2.10 o 
  -6  -6   1       86.96       91.02      1.85 o 
  -5  -6   1       94.06       84.67      1.66 o 
  -4  -6   1       88.11       93.09      1.65 o 
  -3  -6   1      464.09      453.14      5.17 o 
  -2  -6   1      220.91      232.60      3.57 o 
  -1  -6   1      204.80      211.51      1.55 o 
   0  -6   1        9.76       15.13      1.33 o 
   1  -6   1      237.17      223.35      3.23 o 
   2  -6   1       25.97       24.86      0.57 o 
   3  -6   1        0.15       -0.05      0.38 o 
   4  -6   1       29.88       26.84      0.87 o 
   5  -6   1       56.68       49.42      1.94 o 
   6  -6   1       57.25       63.74      1.65 o 
   7  -6   1        0.89       -0.48      0.88 o 
   8  -6   1       17.25       19.10      1.12 o 
  -8  -5   1       85.16       94.39      2.05 o 
  -7  -5   1      103.23      103.13      1.98 o 
  -6  -5   1       17.76       15.61      0.96 o 
  -5  -5   1       83.73       82.22      1.56 o 
  -4  -5   1      471.58      452.57      3.15 o 
  -3  -5   1      323.99      338.25      4.41 o 
  -2  -5   1      106.96      101.29      1.63 o 
  -1  -5   1     1174.35     1237.77      3.02 o 
   0  -5   1      215.79      267.30      0.76 o 
   1  -5   1        7.64        2.99      0.47 o 
   2  -5   1       47.92       48.47      1.62 o 
   3  -5   1       40.39       41.18      1.44 o 
   4  -5   1       13.50       16.07      0.55 o 
   5  -5   1        8.32        8.64      0.63 o 
   6  -5   1       15.61       13.85      0.72 o 
   7  -5   1       16.21       15.98      1.02 o 
   8  -5   1       98.22      106.47      3.58 o 
   9  -5   1       24.34       26.55      0.93 o 
  -8  -4   1       46.21       42.96      1.42 o 
  -7  -4   1       23.35       25.10      1.07 o 
  -6  -4   1        0.09        0.45      0.71 o 
  -5  -4   1        0.02        0.75      0.60 o 
  -4  -4   1      505.76      483.38      3.10 o 
  -3  -4   1      741.56      722.96     10.08 o 
  -2  -4   1       17.62       17.60      0.42 o 
  -1  -4   1      117.50      165.44      1.38 o 
   0  -4   1      878.38      922.33      3.07 o 
   1  -4   1      492.70      524.40      1.59 o 
   2  -4   1      214.36      217.16      0.78 o 
   3  -4   1        0.11        0.15      0.18 o 
   4  -4   1       55.16       55.59      0.50 o 
   5  -4   1       34.41       33.47      0.58 o 
   6  -4   1      160.67      162.84      2.17 o 
   7  -4   1        0.03       -0.13      0.59 o 
   8  -4   1       77.94       79.91      2.28 o 
   9  -4   1        7.24       10.02      0.79 o 
  -9  -3   1       18.84       26.67      1.38 o 
  -8  -3   1       84.11       87.65      1.34 o 
  -7  -3   1        2.38        3.11      0.52 o 
  -6  -3   1        0.12        0.56      0.46 o 
  -5  -3   1       72.09       75.33      2.82 o 
  -4  -3   1      124.96      116.37      1.49 o 
  -3  -3   1     1091.26     1050.12      1.99 o 
  -2  -3   1      118.91      108.83      2.25 o 
  -1  -3   1        0.72        2.22      0.24 o 
   0  -3   1       93.21       95.42      0.47 o 
   1  -3   1      150.74      142.51      0.57 o 
   2  -3   1       71.36       79.00      0.74 o 
   3  -3   1       11.39       11.34      0.25 o 
   4  -3   1       61.80       61.70      0.50 o 
   5  -3   1       20.37       19.32      0.54 o 
   6  -3   1      395.76      397.57      2.58 o 
   7  -3   1        5.79        6.93      0.62 o 
   8  -3   1       75.21       79.22      1.30 o 
   9  -3   1        2.00        2.98      1.23 o 
  -9  -2   1       37.24       33.43      1.45 o 
  -8  -2   1       70.03       75.53      1.94 o 
  -7  -2   1       25.05       26.69      0.86 o 
  -6  -2   1       34.22       38.57      0.80 o 
  -5  -2   1      292.05      288.38      2.79 o 
  -4  -2   1       71.98       74.72      1.38 o 
  -3  -2   1       57.45       60.34      0.78 o 
  -2  -2   1      824.13      834.62      1.76 o 
  -1  -2   1     1057.56     1045.78      2.72 o 
   0  -2   1      277.14      257.72      0.82 o 
   1  -2   1     1231.47     1171.22      7.89 o 
   2  -2   1      659.77      657.21      1.28 o 
   3  -2   1       11.10       24.26      0.43 o 
   4  -2   1       58.31       68.06      0.61 o 
   5  -2   1       33.66       35.66      1.42 o 
   6  -2   1      309.70      306.59      1.96 o 
   7  -2   1        2.59        2.63      0.52 o 
   8  -2   1       37.23       35.05      1.16 o 
   9  -2   1        3.10        4.86      1.16 o 
  -9  -1   1        0.26       -0.88      0.88 o 
  -8  -1   1        6.61        2.54      0.97 o 
  -7  -1   1       40.75       40.37      1.93 o 
  -6  -1   1       58.77       59.13      0.72 o 
  -5  -1   1        3.19        4.33      0.42 o 
  -4  -1   1        5.61        5.77      0.46 o 
  -3  -1   1     1316.20     1403.47      3.43 o 
  -2  -1   1      590.22      588.26      1.20 o 
  -1  -1   1     4075.70     3977.95     69.20 o 
   0  -1   1     1666.69     1627.46      9.99 o 
   1  -1   1      152.04      145.38      0.60 o 
   2  -1   1     1123.60     1067.71      3.60 o 
   3  -1   1      551.30      549.33      0.98 o 
   4  -1   1      888.65      922.57      2.96 o 
   5  -1   1       73.07       74.03      1.16 o 
   6  -1   1      118.21      117.67      1.22 o 
   7  -1   1       16.16       17.95      0.70 o 
   8  -1   1        0.00       -0.48      0.48 o 
   9  -1   1       27.82       32.92      2.19 o 
  -9   0   1       19.76       24.10      1.38 o 
  -8   0   1        9.69       10.08      0.67 o 
  -7   0   1        0.15       -0.52      0.55 o 
  -6   0   1      173.93      169.49      1.09 o 
  -5   0   1       30.04       39.19      0.61 o 
  -4   0   1       11.67       18.41      0.44 o 
  -3   0   1     2462.30     2450.77     11.01 o 
  -2   0   1      771.94      795.25      3.95 o 
  -1   0   1     1157.31     1193.88     11.93 o 
   1   0   1     3996.30     3882.98     15.16 o 
   2   0   1     1418.10     1359.60      7.55 o 
   3   0   1     3080.87     3070.41     23.94 o 
   4   0   1        8.05        9.19      0.27 o 
   5   0   1       54.56       52.79      0.57 o 
   6   0   1       43.66       48.85      0.72 o 
   7   0   1        1.18        1.08      0.52 o 
   8   0   1        3.48        5.00      0.73 o 
   9   0   1       21.63       23.79      1.07 o 
  -9   1   1        7.62        9.38      2.06 o 
  -8   1   1       40.66       42.26      1.31 o 
  -7   1   1       58.34       61.20      1.02 o 
  -6   1   1       70.61       67.11      0.97 o 
  -5   1   1      157.71      160.84      1.92 o 
  -4   1   1       29.24       27.42      0.53 o 
  -3   1   1     1417.47     1473.12     11.46 o 
  -2   1   1      476.37      496.45      0.90 o 
  -1   1   1        5.90       12.67      0.52 o 
   1   1   1     1595.04     1608.97      7.39 o 
   2   1   1     1353.90     1346.49     20.55 o 
   3   1   1     4032.00     3976.46     33.47 o 
   4   1   1      218.24      208.73      2.47 o 
   5   1   1        5.11        2.80      0.25 o 
   6   1   1      222.21      219.53      2.62 o 
   7   1   1      125.34      126.57      1.84 o 
   8   1   1       51.94       51.21      1.00 o 
   9   1   1       18.02       19.91      0.82 o 
  -9   2   1        1.14        2.09      0.50 o 
  -8   2   1       43.24       44.21      1.25 o 
  -7   2   1       90.22       92.25      3.00 o 
  -6   2   1      191.10      187.16      2.52 o 
  -5   2   1       42.11       38.81      0.93 o 
  -4   2   1      104.91       99.22      1.15 o 
  -3   2   1      293.68      265.88      3.64 o 
  -2   2   1      450.23      479.82      4.40 o 
  -1   2   1      402.48      419.31      2.72 o 
   0   2   1     2763.23     2783.07     18.81 o 
   1   2   1      631.72      639.49      8.44 o 
   2   2   1       10.61       10.24      0.67 o 
   3   2   1      941.27      988.83      5.61 o 
   4   2   1      838.43      878.82      4.26 o 
   5   2   1      106.68       99.01      0.85 o 
   6   2   1       80.12       82.88      0.80 o 
   7   2   1       26.71       21.35      0.53 o 
   8   2   1       21.76       25.98      1.21 o 
   9   2   1       21.55       17.61      1.20 o 
  -9   3   1        3.97        7.69      1.10 o 
  -8   3   1       14.71       14.96      0.76 o 
  -7   3   1       53.64       54.40      1.53 o 
  -6   3   1       36.08       34.53      0.84 o 
  -5   3   1      219.76      222.71      1.74 o 
  -4   3   1      502.84      501.05      4.64 o 
  -3   3   1       23.81       23.62      0.39 o 
  -2   3   1      605.08      569.21      1.45 o 
  -1   3   1      634.61      658.04      1.38 o 
   0   3   1     2461.06     2465.04     22.52 o 
   1   3   1       25.25       20.96      0.47 o 
   2   3   1       47.39       48.51      0.52 o 
   3   3   1      499.42      513.29      3.48 o 
   4   3   1      131.07      133.87      0.87 o 
   5   3   1      115.70      104.28      1.46 o 
   6   3   1        6.89        7.37      0.51 o 
   7   3   1        7.35        6.97      0.51 o 
   8   3   1        7.06       10.31      2.07 o 
   9   3   1        5.09        5.37      0.82 o 
  -8   4   1       29.00       26.64      1.28 o 
  -7   4   1        1.97       -0.18      0.71 o 
  -6   4   1       75.65       78.74      1.69 o 
  -5   4   1      126.65      127.24      1.93 o 
  -4   4   1       40.85       41.25      0.93 o 
  -3   4   1        9.41        5.67      0.48 o 
  -2   4   1        3.38        2.63      0.25 o 
  -1   4   1      209.17      190.00      1.26 o 
   0   4   1     1293.17     1264.97      5.73 o 
   1   4   1        0.56        0.63      0.28 o 
   2   4   1       91.65       95.14      1.18 o 
   3   4   1      123.37      117.54      2.78 o 
   4   4   1      106.68       97.60      0.86 o 
   5   4   1      121.34      114.01      1.64 o 
   6   4   1       54.65       50.14      1.25 o 
   7   4   1        8.94        9.36      0.81 o 
   8   4   1       61.71       62.51      1.54 o 
   9   4   1        2.37        4.55      0.78 o 
  -8   5   1       21.56       22.75      1.25 o 
  -7   5   1       12.17       12.58      1.00 o 
  -6   5   1      108.44      108.24      2.00 o 
  -5   5   1      210.91      211.63      2.54 o 
  -4   5   1       20.92       17.28      0.89 o 
  -3   5   1        0.80        0.15      0.37 o 
  -2   5   1        2.46        0.44      0.29 o 
  -1   5   1       94.34      114.67      0.68 o 
   0   5   1        0.75        0.40      0.22 o 
   1   5   1        4.94        5.03      0.36 o 
   2   5   1      175.71      190.09      3.49 o 
   3   5   1      262.02      261.19      2.12 o 
   4   5   1        5.29        4.47      0.45 o 
   5   5   1        2.50        1.88      0.64 o 
   6   5   1      131.17      120.38      1.91 o 
   7   5   1      107.69      105.12      1.91 o 
   8   5   1       86.78       88.38      1.90 o 
   9   5   1        0.45        3.35      0.70 o 
  -8   6   1        1.00       -0.12      0.77 o 
  -7   6   1       44.48       41.65      1.52 o 
  -6   6   1        0.09        1.38      0.85 o 
  -5   6   1      211.68      211.53      2.65 o 
  -4   6   1        1.31        0.89      0.56 o 
  -3   6   1       73.56       65.85      0.92 o 
  -2   6   1      289.24      292.46      2.47 o 
  -1   6   1      350.63      387.18      1.32 o 
   0   6   1      154.19      154.81      1.61 o 
   1   6   1       93.89       96.40      0.94 o 
   2   6   1      448.61      432.70      1.96 o 
   3   6   1      160.54      156.15      1.27 o 
   4   6   1       16.42       16.21      0.87 o 
   5   6   1       48.42       49.92      1.33 o 
   6   6   1       70.87       69.11      1.57 o 
   7   6   1       32.00       34.08      1.16 o 
   8   6   1        3.62        1.53      0.74 o 
  -7   7   1       11.63       12.85      1.09 o 
  -6   7   1        1.71        3.50      0.94 o 
  -5   7   1        3.99        6.02      1.03 o 
  -4   7   1       28.53       24.72      0.79 o 
  -3   7   1       90.99       93.96      1.77 o 
  -2   7   1      181.96      177.31      1.45 o 
  -1   7   1       65.42       62.05      0.86 o 
   0   7   1        4.62        6.57      0.46 o 
   1   7   1       72.81       68.73      1.30 o 
   2   7   1       32.84       31.09      1.09 o 
   3   7   1       59.11       57.16      0.88 o 
   4   7   1       27.41       24.43      2.13 o 
   5   7   1       47.61       41.15      1.28 o 
   6   7   1       23.13       21.77      1.12 o 
   7   7   1       38.79       41.62      1.40 o 
   8   7   1        3.00        0.23      0.72 o 
  -7   8   1        2.52        5.52      1.04 o 
  -6   8   1        5.89        5.57      0.90 o 
  -5   8   1        1.71        2.11      0.81 o 
  -4   8   1       33.46       30.62      0.88 o 
  -3   8   1      138.64      131.28      1.43 o 
  -2   8   1      127.65      120.38      1.30 o 
  -1   8   1       13.06       11.97      0.99 o 
   0   8   1       41.78       41.17      1.33 o 
   1   8   1      429.48      416.35      5.41 o 
   2   8   1      419.81      417.59      3.77 o 
   3   8   1      300.75      293.56      5.59 o 
   4   8   1        0.32        0.74      0.77 o 
   5   8   1       29.33       29.68      1.23 o 
   6   8   1       28.15       30.05      1.17 o 
   7   8   1       14.83       11.09      0.98 o 
  -6   9   1       15.45       11.60      0.99 o 
  -5   9   1        0.19        1.64      2.11 o 
  -4   9   1        5.96        5.87      0.85 o 
  -3   9   1       14.86       10.33      1.02 o 
  -2   9   1        9.25       12.12      1.13 o 
  -1   9   1        8.45        4.81      1.00 o 
   0   9   1       33.27       34.05      1.33 o 
   1   9   1      108.78      106.43      1.98 o 
   2   9   1        1.26        2.22      0.49 o 
   3   9   1        3.05        3.20      1.20 o 
   4   9   1       61.72       63.27      1.53 o 
   5   9   1        2.23        1.08      0.65 o 
   6   9   1       25.74       22.54      1.08 o 
  -5  10   1        0.01       -0.95      0.95 o 
  -4  10   1       10.06       11.26      1.19 o 
  -3  10   1        9.49       11.86      1.14 o 
  -2  10   1       20.71       21.23      1.25 o 
  -1  10   1       10.51        9.75      1.08 o 
   0  10   1       11.23       13.49      1.11 o 
   1  10   1       26.09       23.10      1.29 o 
   2  10   1        1.39       -0.25      0.94 o 
   3  10   1        0.88        1.51      0.57 o 
   4  10   1       77.90       85.29      1.84 o 
   5  10   1        8.05       13.40      1.00 o 
  -3  11   1        0.41       -0.87      1.07 o 
  -2  11   1        4.45        6.25      1.17 o 
  -1  11   1       25.29       26.27      1.47 o 
   0  11   1        5.11        4.94      1.17 o 
   1  11   1        5.66        6.38      1.11 o 
   2  11   1        0.69        0.98      1.00 o 
   3  11   1        3.30        4.97      2.66 o 
   4  11   1       15.21       11.21      0.85 o 
  -1  12   1       10.20       18.83      1.49 o 
   0  12   1        1.16        3.34      1.23 o 
   1  12   1        7.91       10.86      1.20 o 
  -2 -11   2        8.15        6.56      1.02 o 
  -1 -11   2        0.13        0.31      0.92 o 
   0 -11   2        0.64        2.07      1.12 o 
   1 -11   2        3.47        3.57      1.17 o 
   2 -11   2       31.57       29.99      1.57 o 
   3 -11   2        1.53        2.99      0.98 o 
  -3 -10   2        1.38       -0.54      0.54 o 
  -2 -10   2       31.06       32.44      1.41 o 
  -1 -10   2        1.83        3.13      1.00 o 
   0 -10   2        3.23        2.91      0.92 o 
   1 -10   2        2.61        5.47      1.10 o 
   2 -10   2       10.81       15.25      1.23 o 
   3 -10   2        0.41       -0.32      0.94 o 
   4 -10   2        9.64       11.69      1.10 o 
   5 -10   2       32.51       34.56      1.53 o 
  -5  -9   2        4.37        7.91      0.77 o 
  -4  -9   2        0.04        1.26      0.67 o 
  -3  -9   2        0.98       -0.68      0.68 o 
  -2  -9   2       13.72       16.50      2.00 o 
  -1  -9   2       61.57       52.37      2.82 o 
   0  -9   2       26.97       22.07      1.13 o 
   1  -9   2      123.97      119.18      2.13 o 
   2  -9   2        7.59       12.40      1.13 o 
   3  -9   2       19.60       18.79      1.14 o 
   4  -9   2       34.41       35.63      1.47 o 
   5  -9   2       69.47       70.18      1.87 o 
   6  -9   2        0.59       -0.48      1.53 o 
  -6  -8   2        3.11        9.79      0.99 o 
  -5  -8   2        7.18        3.57      0.75 o 
  -4  -8   2       11.63       12.81      0.92 o 
  -3  -8   2        0.28        0.22      0.66 o 
  -2  -8   2        0.94        0.71      0.82 o 
  -1  -8   2       52.79       44.62      1.02 o 
   0  -8   2        9.94       12.21      0.93 o 
   1  -8   2        0.07       -0.07      0.81 o 
   2  -8   2       41.67       38.25      1.32 o 
   3  -8   2       53.42       49.18      1.47 o 
   4  -8   2       16.64       18.81      1.12 o 
   5  -8   2      115.61      114.98      1.45 o 
   6  -8   2        3.59        3.58      0.65 o 
   7  -8   2        2.38        2.48      0.81 o 
  -7  -7   2       14.54       20.18      1.17 o 
  -5  -7   2        0.23        2.88      0.77 o 
  -4  -7   2       20.77       20.16      1.01 o 
  -3  -7   2        2.95        5.76      0.79 o 
  -2  -7   2        3.06        3.03      0.83 o 
  -1  -7   2        5.76        4.94      0.45 o 
   0  -7   2      137.18      138.61      3.24 o 
   1  -7   2        0.43        0.15      0.67 o 
   2  -7   2       19.43       16.95      0.96 o 
   3  -7   2      353.48      341.11      4.69 o 
   4  -7   2      248.67      246.92      1.85 o 
   5  -7   2      175.06      169.01      2.49 o 
   6  -7   2       17.70       17.85      1.08 o 
   7  -7   2       31.60       37.82      1.44 o 
   8  -7   2       34.17       36.97      1.53 o 
  -7  -6   2        0.16        0.99      0.68 o 
  -6  -6   2       54.02       58.26      1.60 o 
  -5  -6   2      111.33      113.39      1.93 o 
  -4  -6   2      671.82      672.05      4.21 o 
  -3  -6   2       20.31       23.60      0.99 o 
  -2  -6   2        3.37        2.50      0.41 o 
  -1  -6   2        4.19        3.66      0.39 o 
   0  -6   2      400.74      401.31      1.84 o 
   1  -6   2       19.43       14.43      0.44 o 
   2  -6   2        8.59        8.69      0.42 o 
   3  -6   2        4.11        4.56      0.44 o 
   4  -6   2       39.00       39.49      0.80 o 
   5  -6   2       72.23       70.21      2.63 o 
   6  -6   2       85.72       81.20      2.66 o 
   7  -6   2       94.56       97.98      1.45 o 
   8  -6   2       14.53       14.57      3.74 o 
  -8  -5   2        5.80       11.91      0.97 o 
  -7  -5   2       21.65       25.34      1.18 o 
  -6  -5   2      120.88      117.80      2.04 o 
  -5  -5   2       28.00       26.36      1.05 o 
  -4  -5   2      356.68      344.95      2.90 o 
  -3  -5   2      109.22      111.41      1.03 o 
  -2  -5   2       20.86       21.05      0.53 o 
  -1  -5   2      102.33       97.18      1.41 o 
   0  -5   2      706.96      783.48      2.26 o 
   1  -5   2       26.05       33.01      0.42 o 
   2  -5   2        0.58        0.62      0.27 o 
   3  -5   2        0.42        0.84      0.39 o 
   4  -5   2      309.37      306.45      2.94 o 
   5  -5   2        3.50        2.03      0.37 o 
   6  -5   2       43.95       44.62      0.95 o 
   7  -5   2       41.16       43.01      1.00 o 
   8  -5   2        0.05        2.04      0.98 o 
   9  -5   2        0.00        1.94      0.63 o 
  -8  -4   2       10.02       11.89      0.92 o 
  -7  -4   2       16.51       19.44      1.08 o 
  -6  -4   2      142.36      147.68      2.13 o 
  -5  -4   2       27.53       28.95      1.06 o 
  -4  -4   2      190.10      184.57      2.07 o 
  -3  -4   2      170.88      158.69      2.11 o 
  -2  -4   2       82.04       76.03      1.36 o 
  -1  -4   2      960.12     1013.23      2.00 o 
   0  -4   2      478.67      515.85      2.63 o 
   1  -4   2       69.54       78.39      0.51 o 
   2  -4   2      136.98      138.59      0.86 o 
   3  -4   2       99.86      106.23      0.90 o 
   4  -4   2       58.02       59.08      0.52 o 
   5  -4   2      111.35      106.19      1.73 o 
   6  -4   2      119.52      109.23      3.18 o 
   7  -4   2       41.37       37.63      2.27 o 
   8  -4   2       12.52       10.84      0.90 o 
   9  -4   2       25.69       27.60      0.99 o 
  -8  -3   2        0.27        1.02      0.84 o 
  -7  -3   2       33.44       34.90      1.46 o 
  -6  -3   2      145.34      141.89      1.47 o 
  -5  -3   2      179.63      171.40      1.47 o 
  -4  -3   2      128.28      128.74      1.63 o 
  -3  -3   2      144.17      146.64      1.99 o 
  -2  -3   2       33.12       27.93      0.76 o 
  -1  -3   2      279.49      297.36      2.35 o 
   0  -3   2        7.00        5.94      0.63 o 
   1  -3   2       10.82        8.77      0.26 o 
   2  -3   2      309.72      280.43      0.82 o 
   3  -3   2      648.65      741.17      1.77 o 
   4  -3   2        4.90        2.49      0.22 o 
   5  -3   2        1.13        2.50      0.28 o 
   6  -3   2      173.16      172.95      2.22 o 
   7  -3   2       37.62       34.40      0.66 o 
   8  -3   2        5.65        6.24      0.90 o 
   9  -3   2       51.92       58.05      3.27 o 
  -8  -2   2       39.41       38.79      1.60 o 
  -7  -2   2       10.69       10.79      1.19 o 
  -6  -2   2       41.38       40.88      0.85 o 
  -5  -2   2        1.06        0.45      0.60 o 
  -4  -2   2      338.44      362.33      1.24 o 
  -3  -2   2      704.24      656.43      1.98 o 
  -2  -2   2        3.45        1.19      0.15 o 
  -1  -2   2       17.27       10.38      0.70 o 
   0  -2   2      246.16      287.20      1.04 o 
   1  -2   2      687.32      596.08      3.47 o 
   2  -2   2      358.53      341.96      0.99 o 
   3  -2   2      103.79      100.61      0.62 o 
   4  -2   2       45.01       56.92      0.55 o 
   5  -2   2        0.03        0.11      0.23 o 
   6  -2   2       72.30       71.39      1.70 o 
   7  -2   2       65.18       59.43      1.08 o 
   8  -2   2      128.37      128.11      1.59 o 
   9  -2   2       79.68       83.54      1.82 o 
  -8  -1   2       27.55       29.03      1.53 o 
  -7  -1   2        1.37       -0.49      0.84 o 
  -6  -1   2       27.45       21.27      0.52 o 
  -5  -1   2        0.67        0.34      0.27 o 
  -4  -1   2       12.70        7.16      0.39 o 
  -3  -1   2       70.37       74.59      0.57 o 
  -2  -1   2      269.04      287.55      1.12 o 
  -1  -1   2        0.01        0.71      0.18 o 
   0  -1   2      243.42      282.70      1.54 o 
   1  -1   2     1732.77     1721.82      9.20 o 
   2  -1   2      190.02      179.43      0.84 o 
   3  -1   2      632.01      608.96      2.26 o 
   4  -1   2      375.53      348.54      1.83 o 
   5  -1   2      315.04      308.39      0.99 o 
   6  -1   2       42.71       43.65      1.16 o 
   7  -1   2        8.16        8.55      0.83 o 
   8  -1   2      142.97      146.71      1.51 o 
   9  -1   2       54.50       58.02      0.80 o 
  10  -1   2        7.67       14.85      1.28 o 
  -9   0   2        0.81        0.43      0.85 o 
  -8   0   2       87.18       80.99      2.07 o 
  -7   0   2        0.41        1.51      0.55 o 
  -6   0   2        0.09        0.27      0.31 o 
  -5   0   2       79.99       79.76      0.72 o 
  -4   0   2      183.05      188.82      1.84 o 
  -3   0   2      199.14      203.54      1.07 o 
  -2   0   2     1042.80     1179.95      1.79 o 
  -1   0   2    12451.00    11503.90     35.88 o 
   0   0   2     4063.62     4025.03     18.58 o 
   1   0   2      119.11      128.45      1.59 o 
   2   0   2      659.93      696.35      1.60 o 
   3   0   2     1450.37     1450.49      9.03 o 
   4   0   2      295.13      298.31      2.46 o 
   5   0   2      283.41      277.92      3.85 o 
   6   0   2        9.95        7.66      0.76 o 
   7   0   2       69.62       74.17      1.08 o 
   8   0   2       48.64       45.95      1.32 o 
   9   0   2       31.40       35.73      0.82 o 
  10   0   2       22.68       19.09      1.95 o 
  -9   1   2       49.18       58.89      1.86 o 
  -8   1   2      112.35      110.95      1.54 o 
  -7   1   2        0.44        1.11      0.46 o 
  -6   1   2       32.19       34.53      1.76 o 
  -5   1   2      109.64      108.41      1.29 o 
  -4   1   2      301.14      290.89      1.64 o 
  -3   1   2      126.50      109.72      1.35 o 
  -2   1   2       75.69       82.20      2.40 o 
  -1   1   2     1633.34     1720.08     10.98 o 
   0   1   2      181.46      167.74      0.95 o 
   1   1   2     1540.00     1514.20     11.86 o 
   2   1   2     1332.31     1350.18     10.77 o 
   3   1   2     1389.26     1348.36      3.98 o 
   4   1   2      501.08      470.92      2.92 o 
   5   1   2       47.41       50.28      0.55 o 
   6   1   2       36.44       30.22      3.60 o 
   7   1   2      141.76      147.68      3.49 o 
   8   1   2      131.99      133.86      2.16 o 
   9   1   2       29.29       32.75      1.29 o 
  10   1   2       13.37       11.00      5.29 o 
  -9   2   2        8.99       15.14      0.92 o 
  -8   2   2        6.28        9.94      1.37 o 
  -7   2   2        6.27        7.00      0.58 o 
  -6   2   2      154.02      161.22      1.51 o 
  -5   2   2      313.31      310.12      2.34 o 
  -4   2   2      427.60      447.61      2.92 o 
  -3   2   2        0.23        0.27      0.22 o 
  -2   2   2      458.00      452.07      2.65 o 
  -1   2   2     1513.70     1427.33      6.57 o 
   0   2   2    15155.06    14330.97     79.34 o 
   1   2   2     2820.87     2762.74     15.02 o 
   2   2   2       14.95       29.20      0.26 o 
   3   2   2      398.32      366.35      1.21 o 
   4   2   2      675.50      703.02      1.94 o 
   5   2   2       86.25       89.95      0.72 o 
   6   2   2        9.25        7.40      0.93 o 
   7   2   2       40.99       43.84      2.20 o 
   8   2   2        0.41        0.93      0.50 o 
   9   2   2        2.83        1.01      0.60 o 
  -8   3   2        0.12       -0.78      0.78 o 
  -7   3   2       33.79       39.64      1.40 o 
  -6   3   2      218.88      228.63      2.69 o 
  -5   3   2      230.55      216.59      2.43 o 
  -4   3   2      153.45      167.57      1.96 o 
  -3   3   2       94.75       97.86      1.97 o 
  -2   3   2      586.82      564.20      1.19 o 
  -1   3   2      447.04      477.18      1.62 o 
   0   3   2     1871.95     1914.66     13.55 o 
   1   3   2      126.87      123.03      0.90 o 
   2   3   2      829.18      912.47      7.71 o 
   3   3   2       23.16       24.96      0.46 o 
   4   3   2      211.50      199.67      0.88 o 
   5   3   2      159.58      149.03      1.10 o 
   6   3   2        0.04        0.14      0.57 o 
   7   3   2        0.75        0.90      0.46 o 
   8   3   2        5.96        5.55      0.61 o 
   9   3   2       37.29       44.50      1.43 o 
  -7   4   2       39.06       38.27      1.42 o 
  -6   4   2       36.74       32.19      1.33 o 
  -5   4   2       39.41       39.38      1.29 o 
  -4   4   2        0.47        1.44      0.40 o 
  -3   4   2      231.39      232.47      1.16 o 
  -2   4   2       65.85       64.04      0.71 o 
  -1   4   2      118.15      120.12      1.01 o 
   0   4   2       27.87       28.72      0.24 o 
   1   4   2       10.36       10.90      0.37 o 
   2   4   2      268.92      280.84      1.13 o 
   3   4   2      383.88      396.97      3.59 o 
   4   4   2        6.90        7.41      0.37 o 
   5   4   2       43.66       37.04      1.02 o 
   6   4   2       25.18       27.52      1.02 o 
   7   4   2        4.04        3.74      0.73 o 
   8   4   2        1.73       -0.44      0.71 o 
   9   4   2       73.91       75.36      1.75 o 
  -8   5   2       13.62       10.44      1.08 o 
  -7   5   2       11.71       12.56      1.10 o 
  -6   5   2       12.70       10.90      1.03 o 
  -5   5   2        1.74        1.74      0.79 o 
  -4   5   2       45.59       44.66      1.46 o 
  -3   5   2      181.04      179.60      3.06 o 
  -2   5   2      301.04      307.97      1.95 o 
  -1   5   2      432.02      427.91      1.42 o 
   0   5   2        5.87        4.20      0.16 o 
   1   5   2      195.59      182.66      2.51 o 
   2   5   2        7.87        2.19      0.25 o 
   3   5   2        9.35        7.58      0.43 o 
   4   5   2       69.22       72.70      2.52 o 
   5   5   2       51.02       47.73      1.22 o 
   6   5   2       46.26       46.94      1.31 o 
   7   5   2       64.84       59.57      1.51 o 
   8   5   2        7.97        4.41      0.81 o 
   9   5   2       54.53       54.99      1.65 o 
  -7   6   2        7.49       10.74      1.09 o 
  -6   6   2       47.34       39.99      1.55 o 
  -5   6   2       21.65       19.60      1.20 o 
  -4   6   2      119.84      121.72      2.32 o 
  -3   6   2       14.29       11.91      0.52 o 
  -2   6   2       65.27       71.77      1.05 o 
  -1   6   2      240.32      219.11      1.73 o 
   0   6   2      317.06      305.36      3.03 o 
   1   6   2      288.34      291.86      2.04 o 
   2   6   2       69.64       65.32      0.80 o 
   3   6   2        1.01        0.76      0.38 o 
   4   6   2       76.34       76.88      0.97 o 
   5   6   2       98.84      104.17      1.76 o 
   6   6   2        0.19        1.37      0.73 o 
   7   6   2       53.35       49.84      1.47 o 
   8   6   2        8.83        7.31      0.89 o 
  -7   7   2       21.99       21.22      1.27 o 
  -6   7   2       11.12       16.21      1.29 o 
  -5   7   2      159.84      159.02      2.50 o 
  -4   7   2       98.07       97.50      1.96 o 
  -3   7   2       18.68       18.88      0.68 o 
  -2   7   2        2.64        3.62      0.51 o 
  -1   7   2      380.92      380.65      2.02 o 
   0   7   2      243.87      244.17      1.78 o 
   1   7   2      559.53      563.95      2.90 o 
   2   7   2      121.26      110.92      1.16 o 
   3   7   2        1.59       -0.20      0.45 o 
   4   7   2       56.91       54.96      1.69 o 
   5   7   2      102.27      106.36      1.86 o 
   6   7   2       16.07       15.34      0.98 o 
   7   7   2        4.36        2.56      0.79 o 
   8   7   2       18.11       21.31      1.18 o 
  -6   8   2       36.51       33.22      1.50 o 
  -5   8   2        2.07        0.12      0.96 o 
  -4   8   2       12.62       11.52      0.70 o 
  -3   8   2       21.28       16.05      0.70 o 
  -2   8   2       24.10       23.20      0.74 o 
  -1   8   2      247.15      243.06      1.75 o 
   0   8   2      193.78      191.81      2.41 o 
   1   8   2        5.04        3.16      0.56 o 
   2   8   2      135.13      126.66      2.12 o 
   3   8   2      458.11      455.51      2.44 o 
   4   8   2      230.44      210.19      1.88 o 
   5   8   2       29.82       25.01      1.14 o 
   6   8   2        4.98        2.40      0.73 o 
   7   8   2       22.30       19.13      1.10 o 
  -6   9   2        2.29        5.31      0.84 o 
  -5   9   2       53.59       60.42      1.91 o 
  -4   9   2        5.57        7.69      1.43 o 
  -3   9   2       23.69       19.66      0.81 o 
  -2   9   2       71.86       72.40      1.77 o 
  -1   9   2       67.13       66.04      1.67 o 
   0   9   2       83.83       83.98      1.83 o 
   1   9   2        9.99        7.85      0.99 o 
   2   9   2        1.70        1.96      0.79 o 
   3   9   2       46.46       45.49      1.44 o 
   4   9   2       88.64       90.09      1.26 o 
   5   9   2        0.09       -0.81      0.81 o 
   6   9   2        9.34        7.58      0.89 o 
  -5  10   2       18.00       19.04      1.22 o 
  -4  10   2        2.79        1.80      1.07 o 
  -3  10   2        4.62        7.44      1.01 o 
  -2  10   2        4.74        4.32      0.98 o 
  -1  10   2        6.92        9.14      1.10 o 
   0  10   2        9.01        6.89      1.15 o 
   1  10   2       31.11       28.59      1.34 o 
   2  10   2       17.87       19.10      1.23 o 
   3  10   2       50.39       45.31      1.46 o 
   4  10   2       24.76       21.42      1.04 o 
   5  10   2       47.19       53.79      1.61 o 
  -3  11   2        4.67        1.56      1.16 o 
  -2  11   2       22.72       21.51      1.31 o 
  -1  11   2       12.39        9.45      1.16 o 
   0  11   2        0.00       -0.60      0.98 o 
   1  11   2       11.83       12.33      1.21 o 
   2  11   2       10.50       14.39      1.15 o 
   3  11   2        6.83        6.05      1.05 o 
   4  11   2        0.25        3.80      0.62 o 
   0  12   2        6.56        9.89      1.20 o 
   1  12   2        5.80       11.58      1.40 o 
  -1 -11   3        7.55        4.86      1.13 o 
   0 -11   3       12.50       16.23      1.24 o 
   1 -11   3       11.13       13.94      1.20 o 
   2 -11   3        0.83        3.11      1.07 o 
   3 -11   3       21.81       26.28      1.56 o 
  -3 -10   3       10.76        6.50      0.63 o 
  -2 -10   3        0.43       -0.95      0.95 o 
  -1 -10   3        2.08        0.04      0.88 o 
   0 -10   3        8.63       10.75      1.03 o 
   1 -10   3        1.78        3.36      0.89 o 
   2 -10   3       10.76       14.82      1.27 o 
   3 -10   3        9.99        9.49      1.08 o 
   4 -10   3        1.13        3.84      1.10 o 
   5 -10   3        0.27       -0.10      0.91 o 
  -4  -9   3        8.26       15.51      0.96 o 
  -3  -9   3        5.67        3.53      0.70 o 
  -2  -9   3       20.27       16.71      0.65 o 
  -1  -9   3        0.23        1.15      0.47 o 
   0  -9   3        1.41        2.04      0.91 o 
   1  -9   3        0.02        3.08      0.96 o 
   2  -9   3      138.13      130.90      2.29 o 
   3  -9   3        4.08        3.39      1.00 o 
   4  -9   3       30.54       37.27      1.49 o 
   5  -9   3        0.28       -0.81      0.81 o 
   6  -9   3       25.75       26.47      1.40 o 
  -5  -8   3        0.57        1.49      0.60 o 
  -4  -8   3        4.49        6.24      0.83 o 
  -3  -8   3        0.85       -0.72      0.72 o 
  -2  -8   3       41.50       44.10      0.92 o 
  -1  -8   3        0.02        0.99      0.51 o 
   0  -8   3       44.92       39.06      1.47 o 
   1  -8   3        1.80        4.13      0.93 o 
   2  -8   3      406.19      406.89      3.60 o 
   3  -8   3        0.19       -0.79      0.90 o 
   4  -8   3       11.02       13.16      1.04 o 
   5  -8   3       46.03       45.86      1.02 o 
   6  -8   3       73.52       68.04      1.21 o 
   7  -8   3       26.78       26.80      1.35 o 
  -6  -7   3       20.59       22.09      1.17 o 
  -5  -7   3       44.82       48.04      1.46 o 
  -4  -7   3       92.10       85.59      1.75 o 
  -3  -7   3        0.67        0.02      0.62 o 
  -2  -7   3       34.83       37.27      0.79 o 
  -1  -7   3        6.08        5.90      0.49 o 
   0  -7   3       70.55       64.46      2.32 o 
   1  -7   3        4.62        5.74      0.89 o 
   2  -7   3      216.05      229.94      2.57 o 
   3  -7   3       48.11       45.77      1.35 o 
   4  -7   3       61.00       64.97      1.43 o 
   5  -7   3      122.60      116.17      1.41 o 
   6  -7   3      128.58      122.56      1.50 o 
   7  -7   3       16.54       17.15      1.19 o 
   8  -7   3        0.66        0.82      0.66 o 
  -7  -6   3       60.82       73.07      1.89 o 
  -6  -6   3       18.35       17.81      1.08 o 
  -5  -6   3       35.72       34.14      1.26 o 
  -4  -6   3       53.39       50.26      1.36 o 
  -3  -6   3      393.03      417.43      3.25 o 
  -2  -6   3      131.77      134.94      1.24 o 
  -1  -6   3        3.69        2.11      0.29 o 
   0  -6   3      106.45       93.58      1.36 o 
   1  -6   3       52.96       54.37      1.25 o 
   2  -6   3      114.46      111.60      1.73 o 
   3  -6   3       39.80       45.15      2.05 o 
   4  -6   3       46.44       42.22      0.83 o 
   5  -6   3       47.76       49.79      0.76 o 
   6  -6   3       76.91       77.07      1.19 o 
   7  -6   3        0.06        0.37      0.57 o 
   8  -6   3       14.09       13.98      1.17 o 
  -7  -5   3       51.86       52.07      1.60 o 
  -6  -5   3        9.82        6.10      0.85 o 
  -5  -5   3       33.26       28.58      1.12 o 
  -4  -5   3        7.10        5.99      0.81 o 
  -3  -5   3       89.53       95.91      1.58 o 
  -2  -5   3      248.55      255.15      1.25 o 
  -1  -5   3      105.98      129.14      0.86 o 
   0  -5   3       87.63       76.71      0.65 o 
   1  -5   3      141.51      144.48      1.01 o 
   2  -5   3        4.05        6.12      0.35 o 
   3  -5   3       54.24       51.78      0.62 o 
   4  -5   3      116.91      115.06      0.95 o 
   5  -5   3       48.14       46.96      0.70 o 
   6  -5   3        2.70        3.13      0.42 o 
   7  -5   3       21.54       21.00      0.82 o 
   8  -5   3       49.44       50.78      1.49 o 
   9  -5   3       10.97       13.83      3.83 o 
  -7  -4   3       57.83       65.20      1.65 o 
  -6  -4   3        3.87        3.40      0.82 o 
  -5  -4   3        4.61        6.66      0.75 o 
  -4  -4   3      226.71      225.15      2.37 o 
  -3  -4   3       38.12       41.03      1.09 o 
  -2  -4   3       20.67       18.37      0.48 o 
  -1  -4   3       95.61       81.16      1.73 o 
   0  -4   3     1390.93     1483.08      3.07 o 
   1  -4   3       96.09       94.86      1.04 o 
   2  -4   3       34.25       41.30      0.48 o 
   3  -4   3        0.09       -0.08      0.27 o 
   4  -4   3       50.68       44.44      0.49 o 
   5  -4   3       89.82       87.15      0.70 o 
   6  -4   3        0.05       -0.22      0.37 o 
   7  -4   3        7.87        8.38      0.98 o 
   8  -4   3       35.52       42.93      1.08 o 
   9  -4   3        1.37        1.43      0.93 o 
  -8  -3   3       40.89       44.84      1.03 o 
  -7  -3   3       45.39       42.32      1.01 o 
  -6  -3   3        0.32       -0.30      0.81 o 
  -5  -3   3        0.18        0.79      0.91 o 
  -4  -3   3      612.08      592.20      3.55 o 
  -3  -3   3        5.03        7.25      0.64 o 
  -2  -3   3       28.98       25.75      0.43 o 
  -1  -3   3      980.73     1087.21      2.55 o 
   0  -3   3      571.17      589.71      4.84 o 
   1  -3   3       98.73      112.20      0.93 o 
   2  -3   3        0.18        0.23      0.21 o 
   3  -3   3      275.36      287.63      2.21 o 
   4  -3   3        5.01        1.72      0.23 o 
   5  -3   3       20.68       19.83      0.39 o 
   6  -3   3      121.26      115.70      1.89 o 
   7  -3   3       57.51       58.85      1.42 o 
   8  -3   3       74.37       82.10      1.32 o 
   9  -3   3        0.46       -0.84      0.84 o 
  -8  -2   3       22.91       17.39      1.36 o 
  -7  -2   3        2.33        1.31      0.50 o 
  -6  -2   3        5.07        5.43      0.67 o 
  -5  -2   3       19.58       22.03      1.06 o 
  -4  -2   3      187.70      173.13      2.08 o 
  -3  -2   3        6.10        6.55      0.30 o 
  -2  -2   3       54.11       59.75      0.47 o 
  -1  -2   3      290.26      315.39      2.01 o 
   0  -2   3     1803.11     1783.16      2.95 o 
   1  -2   3      525.05      556.41      3.57 o 
   2  -2   3      121.87      110.55      0.79 o 
   3  -2   3      152.52      180.22      1.05 o 
   4  -2   3        0.13        0.78      0.26 o 
   5  -2   3        7.29        7.52      0.85 o 
   6  -2   3      489.78      482.14      2.33 o 
   7  -2   3        9.30        7.18      0.71 o 
   8  -2   3       60.60       60.19      0.89 o 
   9  -2   3        2.49       -0.25      0.51 o 
  10  -2   3       57.73       63.15      1.96 o 
  -8  -1   3       13.28       12.81      1.14 o 
  -7  -1   3        1.47        1.09      0.89 o 
  -6  -1   3        0.15       -0.24      0.44 o 
  -5  -1   3       66.45       62.58      0.85 o 
  -4  -1   3       26.45       20.52      0.45 o 
  -3  -1   3       16.62       14.21      0.37 o 
  -2  -1   3      253.77      248.56      1.51 o 
  -1  -1   3        6.66        2.03      0.21 o 
   0  -1   3       13.98       15.56      0.36 o 
   1  -1   3       92.96      101.71      1.57 o 
   2  -1   3     1632.83     1582.44      5.32 o 
   3  -1   3        0.07        0.35      0.30 o 
   4  -1   3      455.41      476.18      3.76 o 
   5  -1   3       78.33       78.72      1.26 o 
   6  -1   3      849.14      810.07      4.55 o 
   7  -1   3       16.86       15.18      2.36 o 
   8  -1   3       44.35       46.25      1.33 o 
   9  -1   3       18.47       17.37      1.06 o 
  10  -1   3       81.35       80.69      2.21 o 
  -8   0   3        9.63        9.99      1.16 o 
  -7   0   3       43.37       44.09      1.52 o 
  -6   0   3       31.92       31.96      1.50 o 
  -5   0   3      213.89      207.67      1.20 o 
  -4   0   3        6.42        9.15      0.63 o 
  -3   0   3       95.29      102.87      3.78 o 
  -2   0   3       11.21       16.41      0.58 o 
  -1   0   3      289.65      322.73      1.79 o 
   0   0   3      630.37      610.21      2.46 o 
   1   0   3       56.14       56.34      0.80 o 
   2   0   3     3255.46     3196.95     21.86 o 
   3   0   3     1382.11     1525.00      4.21 o 
   4   0   3      145.15      159.50      0.82 o 
   5   0   3      122.18      115.00      0.79 o 
   6   0   3      848.57      843.74     10.07 o 
   7   0   3        1.00        0.45      0.67 o 
   8   0   3       15.29       17.88      0.73 o 
   9   0   3       38.11       36.88      0.94 o 
  10   0   3       53.65       47.85      3.49 o 
  -8   1   3       49.93       45.46      4.39 o 
  -7   1   3       57.25       55.45      1.50 o 
  -6   1   3       54.43       63.15      1.48 o 
  -5   1   3       42.69       40.73      2.59 o 
  -4   1   3        0.04       -0.03      0.53 o 
  -3   1   3      857.71      855.49      3.47 o 
  -2   1   3       15.75       15.03      0.41 o 
  -1   1   3      997.94     1007.48      2.98 o 
   0   1   3      614.10      662.77      2.29 o 
   1   1   3      622.05      633.74      2.29 o 
   2   1   3     1078.79     1057.07      3.23 o 
   3   1   3      392.75      390.27      1.89 o 
   4   1   3       37.00       31.31      0.88 o 
   5   1   3       67.63       66.67      0.64 o 
   6   1   3      876.09      846.43      7.27 o 
   7   1   3        0.60        0.14      0.39 o 
   8   1   3       29.07       28.69      0.82 o 
   9   1   3       69.67       79.53      2.09 o 
  10   1   3       23.76       21.21      4.68 o 
  -8   2   3       58.41       57.63      1.60 o 
  -7   2   3       71.34       77.46      1.83 o 
  -6   2   3      151.47      141.53      2.17 o 
  -5   2   3        0.98        2.67      0.75 o 
  -4   2   3       31.42       22.03      0.92 o 
  -3   2   3     1883.53     1893.88      3.99 o 
  -2   2   3      258.66      271.01      1.18 o 
  -1   2   3       29.04       29.30      0.43 o 
   0   2   3      137.37      147.35      1.09 o 
   1   2   3      519.31      504.50      2.05 o 
   2   2   3       46.04       37.44      1.29 o 
   3   2   3        6.50        7.76      1.92 o 
   4   2   3      318.94      337.44      4.47 o 
   5   2   3        3.56        4.20      0.76 o 
   6   2   3        3.15        3.97      0.72 o 
   7   2   3       86.31       77.51      1.75 o 
   8   2   3       85.55       86.47      1.30 o 
   9   2   3       75.76       79.90      3.24 o 
  10   2   3        4.28       11.29      3.85 o 
  -8   3   3       58.82       63.83      1.72 o 
  -7   3   3        8.69       10.81      1.06 o 
  -6   3   3       14.91       15.32      1.05 o 
  -5   3   3      174.82      158.35      2.17 o 
  -4   3   3      231.34      224.01      2.35 o 
  -3   3   3     1403.29     1364.23      3.78 o 
  -2   3   3      298.65      301.59      1.01 o 
  -1   3   3       29.41       21.04      0.28 o 
   0   3   3        4.63        4.01      0.19 o 
   1   3   3      629.18      602.35      1.72 o 
   2   3   3     1452.64     1470.65      5.86 o 
   3   3   3      525.04      571.67      1.60 o 
   4   3   3      234.86      207.82      1.26 o 
   5   3   3      153.62      153.37      1.69 o 
   6   3   3       10.55       10.28      0.58 o 
   7   3   3        0.08        0.41      0.62 o 
   8   3   3       30.03       30.27      2.00 o 
   9   3   3       29.69       31.14      1.39 o 
  -8   4   3       35.51       42.88      1.55 o 
  -7   4   3       10.85       11.77      1.15 o 
  -6   4   3        1.55        0.47      0.87 o 
  -5   4   3       37.33       39.51      1.30 o 
  -4   4   3      214.84      215.32      2.39 o 
  -3   4   3      200.02      199.24      1.37 o 
  -2   4   3        0.03        0.72      0.32 o 
  -1   4   3       94.54       88.99      2.17 o 
   0   4   3      898.16      864.30      9.98 o 
   1   4   3        1.28        1.78      0.23 o 
   2   4   3      265.44      291.40      1.63 o 
   3   4   3       14.37       14.92      0.26 o 
   4   4   3      280.35      297.98      2.88 o 
   5   4   3       86.48       84.29      0.76 o 
   6   4   3        0.18       -0.59      0.59 o 
   7   4   3       43.01       40.87      1.24 o 
   8   4   3       21.07       23.49      0.82 o 
   9   4   3        1.27        0.25      0.84 o 
  -7   5   3        3.35        3.83      1.01 o 
  -6   5   3        9.80       10.40      1.07 o 
  -5   5   3      137.40      131.34      2.18 o 
  -4   5   3       76.50       67.02      1.57 o 
  -3   5   3       44.61       51.30      0.83 o 
  -2   5   3       13.90       15.44      0.55 o 
  -1   5   3       17.30       15.99      0.98 o 
   0   5   3     1089.83     1106.18      3.49 o 
   1   5   3       68.02       66.67      0.66 o 
   2   5   3      118.65      120.82      0.80 o 
   3   5   3       21.10       20.64      0.43 o 
   4   5   3      140.35      138.47      2.92 o 
   5   5   3       52.76       52.63      1.10 o 
   6   5   3       78.78       74.49      1.62 o 
   7   5   3       25.87       29.20      1.10 o 
   8   5   3        7.78        9.47      0.64 o 
   9   5   3        4.39        3.94      0.67 o 
  -7   6   3       14.89       18.15      1.44 o 
  -6   6   3        8.90        9.89      1.10 o 
  -5   6   3      105.42      108.74      2.10 o 
  -4   6   3       10.12        7.88      0.57 o 
  -3   6   3       45.17       45.99      0.87 o 
  -2   6   3      327.16      315.54      4.75 o 
  -1   6   3      349.40      340.67      5.35 o 
   0   6   3      218.48      232.46      1.16 o 
   1   6   3      157.49      166.80      1.27 o 
   2   6   3       15.14       16.36      0.43 o 
   3   6   3       57.47       50.80      0.62 o 
   4   6   3       77.05       74.33      0.78 o 
   5   6   3       19.93       21.58      1.00 o 
   6   6   3       18.61       18.42      0.68 o 
   7   6   3        4.32        2.99      2.01 o 
   8   6   3        5.17        5.87      0.62 o 
  -7   7   3        2.44        7.50      1.28 o 
  -6   7   3       24.11       24.37      1.40 o 
  -5   7   3       22.58       28.15      1.37 o 
  -4   7   3       44.81       43.41      0.94 o 
  -3   7   3       42.57       43.54      0.92 o 
  -2   7   3       43.82       38.98      1.08 o 
  -1   7   3       17.98       21.47      0.68 o 
   0   7   3        0.61        0.57      0.32 o 
   1   7   3       64.58       66.48      0.73 o 
   2   7   3      182.38      189.09      3.89 o 
   3   7   3      167.50      160.52      2.50 o 
   4   7   3       33.21       31.57      2.04 o 
   5   7   3       26.88       26.51      0.98 o 
   6   7   3       83.01       80.58      1.93 o 
   7   7   3       14.83       12.43      0.69 o 
   8   7   3        9.11        6.65      2.34 o 
  -6   8   3        0.08       -1.17      1.17 o 
  -5   8   3       19.84       18.31      1.35 o 
  -4   8   3       55.17       47.77      1.05 o 
  -3   8   3       58.13       60.79      1.30 o 
  -2   8   3       37.43       35.25      1.45 o 
  -1   8   3        5.72        8.62      0.60 o 
   0   8   3      151.60      152.57      2.23 o 
   1   8   3      485.62      485.77      2.43 o 
   2   8   3      283.86      289.98      3.33 o 
   3   8   3       43.12       42.51      0.94 o 
   4   8   3        0.89        1.67      0.53 o 
   5   8   3       84.95       85.99      1.76 o 
   6   8   3       48.73       48.33      1.49 o 
   7   8   3        1.76        0.82      0.74 o 
  -5   9   3        1.12        6.14      1.24 o 
  -4   9   3       14.75       13.75      1.73 o 
  -3   9   3        5.28        6.68      0.65 o 
  -2   9   3       10.43        9.29      0.69 o 
  -1   9   3        0.77        1.13      0.87 o 
   0   9   3       36.66       33.03      1.33 o 
   1   9   3       49.70       49.15      1.51 o 
   2   9   3        0.01        0.05      0.95 o 
   3   9   3        3.02        4.98      0.59 o 
   4   9   3       12.90        9.88      0.75 o 
   5   9   3       88.28       90.35      1.87 o 
   6   9   3       31.77       38.07      1.42 o 
  -4  10   3       31.73       35.40      2.70 o 
  -3  10   3       26.29       29.85      1.38 o 
  -2  10   3       21.60       22.86      1.30 o 
  -1  10   3        3.74        3.60      1.11 o 
   0  10   3       26.40       24.29      1.34 o 
   1  10   3       88.80       84.75      1.99 o 
   2  10   3        6.74        8.45      1.16 o 
   3  10   3        0.21       -0.62      1.80 o 
   4  10   3       48.75       47.77      1.05 o 
   5  10   3       20.02       13.75      1.03 o 
  -3  11   3        1.69        2.03      1.04 o 
  -2  11   3        0.43        1.24      1.00 o 
  -1  11   3       11.69       10.23      1.16 o 
   0  11   3       18.88       18.10      1.42 o 
   1  11   3       26.27       30.26      1.59 o 
   2  11   3        0.39        2.56      1.12 o 
   3  11   3        0.02        4.01      1.10 o 
   4  11   3       13.31       14.58      0.79 o 
  -2 -10   4       10.48        7.68      0.66 o 
  -1 -10   4       14.21       14.93      1.11 o 
   0 -10   4        0.31       -0.79      0.79 o 
   1 -10   4        4.32        4.29      1.06 o 
   2 -10   4       17.98       16.25      1.18 o 
   3 -10   4        0.15       -0.71      0.88 o 
   4 -10   4        7.51        8.54      1.25 o 
  -4  -9   4        1.12        0.32      0.65 o 
  -3  -9   4        6.23        8.48      0.76 o 
  -2  -9   4        3.18        0.00      0.50 o 
  -1  -9   4       15.24       12.64      2.81 o 
   0  -9   4       12.44        8.01      0.96 o 
   1  -9   4       43.63       49.58      1.60 o 
   2  -9   4        6.50        6.81      1.00 o 
   3  -9   4       10.18        6.61      0.99 o 
   4  -9   4       17.54       16.37      1.28 o 
   5  -9   4        7.01        6.86      1.02 o 
   6  -9   4       13.50       11.53      1.26 o 
  -5  -8   4        1.37        3.78      0.76 o 
  -4  -8   4        6.82        5.70      0.74 o 
  -3  -8   4        2.06        1.92      0.65 o 
  -2  -8   4       10.60       10.42      0.85 o 
  -1  -8   4       18.91       19.43      0.99 o 
   0  -8   4       18.09       14.29      0.59 o 
   1  -8   4        9.28        9.33      0.95 o 
   2  -8   4        0.77       -0.85      0.88 o 
   3  -8   4       35.01       34.84      1.38 o 
   4  -8   4       29.66       29.51      1.28 o 
   5  -8   4       44.31       45.93      1.55 o 
   6  -8   4        0.03       -0.94      0.94 o 
  -5  -7   4        0.45       -0.79      0.79 o 
  -4  -7   4       39.76       36.57      1.33 o 
  -3  -7   4       22.17       24.69      1.05 o 
  -2  -7   4        0.04       -0.25      0.60 o 
  -1  -7   4      110.98      111.32      1.24 o 
   0  -7   4       16.21       17.37      0.59 o 
   1  -7   4       81.04       83.78      1.70 o 
   2  -7   4       58.48       47.84      1.47 o 
   3  -7   4      268.92      269.42      2.90 o 
   4  -7   4       65.00       60.76      1.56 o 
   5  -7   4       77.73       79.97      1.77 o 
   6  -7   4       37.25       33.57      2.08 o 
   7  -7   4        5.36        7.48      0.72 o 
   8  -7   4       44.58       45.18      1.12 o 
  -6  -6   4       45.77       42.83      1.50 o 
  -5  -6   4       66.37       67.24      1.69 o 
  -4  -6   4       19.79       19.03      1.04 o 
  -3  -6   4        0.00        1.09      0.69 o 
  -2  -6   4      103.08       98.16      1.47 o 
  -1  -6   4      145.75      137.20      1.26 o 
   0  -6   4       25.05       30.37      0.52 o 
   1  -6   4       25.81       27.30      0.63 o 
   2  -6   4       26.84       28.55      1.17 o 
   3  -6   4       13.20       12.40      0.94 o 
   4  -6   4       12.10        8.37      0.57 o 
   5  -6   4       31.05       31.62      0.83 o 
   6  -6   4       94.70       86.18      1.43 o 
   7  -6   4       16.36       16.87      0.79 o 
   8  -6   4       45.70       51.57      1.42 o 
  -7  -5   4        0.61       -0.35      0.72 o 
  -6  -5   4        3.57        3.63      0.80 o 
  -5  -5   4        0.66       -0.01      0.77 o 
  -4  -5   4        1.17        2.58      0.74 o 
  -3  -5   4       19.10       18.89      1.14 o 
  -2  -5   4      244.94      233.41      3.63 o 
  -1  -5   4      199.32      213.13      1.43 o 
   0  -5   4       78.36       94.79      0.96 o 
   1  -5   4        3.29        3.71      0.42 o 
   2  -5   4      348.12      348.94      1.71 o 
   3  -5   4      796.09      781.24      2.07 o 
   4  -5   4      266.95      257.69      1.71 o 
   5  -5   4       46.41       38.51      0.83 o 
   6  -5   4       58.82       55.24      1.33 o 
   7  -5   4       36.07       39.75      1.40 o 
   8  -5   4       10.24       10.29      0.97 o 
   9  -5   4        0.33        0.93      0.63 o 
  -7  -4   4       11.28       12.47      1.05 o 
  -6  -4   4       23.39       27.78      1.21 o 
  -5  -4   4        1.89        2.53      0.75 o 
  -4  -4   4      128.23      127.98      1.91 o 
  -3  -4   4      133.78      136.15      1.32 o 
  -2  -4   4      161.43      166.38      1.24 o 
  -1  -4   4       39.29       36.42      1.29 o 
   0  -4   4        2.30        1.33      0.49 o 
   1  -4   4       57.43       57.67      0.73 o 
   2  -4   4      352.90      347.79      1.92 o 
   3  -4   4      118.45      117.46      1.11 o 
   4  -4   4       23.32       23.86      0.66 o 
   5  -4   4       75.49       70.32      0.75 o 
   6  -4   4       22.43       20.49      0.68 o 
   7  -4   4       53.10       60.09      1.59 o 
   8  -4   4        0.07       -0.83      0.83 o 
   9  -4   4        0.00        1.15      0.86 o 
  -7  -3   4       58.74       60.95      1.58 o 
  -6  -3   4      114.22      106.46      1.88 o 
  -5  -3   4        0.62       -0.06      0.63 o 
  -4  -3   4      279.67      266.72      2.57 o 
  -3  -3   4      157.18      160.34      1.92 o 
  -2  -3   4        2.31        1.72      0.66 o 
  -1  -3   4       23.84       22.61      0.73 o 
   0  -3   4       69.97       58.19      1.83 o 
   1  -3   4       50.44       49.88      0.59 o 
   2  -3   4        7.90        6.75      0.47 o 
   3  -3   4       12.74        9.06      0.42 o 
   4  -3   4        0.21        0.16      0.33 o 
   5  -3   4      232.81      249.22      2.34 o 
   6  -3   4      133.45      130.78      1.42 o 
   7  -3   4       34.12       28.90      1.50 o 
   8  -3   4        2.38        4.20      0.63 o 
   9  -3   4        5.05        4.37      0.98 o 
  -7  -2   4       48.51       48.26      1.08 o 
  -6  -2   4       57.17       57.43      2.47 o 
  -5  -2   4       52.37       54.60      0.98 o 
  -4  -2   4       41.60       37.36      0.68 o 
  -3  -2   4       62.90       59.45      1.39 o 
  -2  -2   4        1.87        1.94      0.23 o 
  -1  -2   4      116.55      129.90      2.08 o 
   0  -2   4      226.02      227.53      1.22 o 
   1  -2   4        5.14        5.19      0.37 o 
   2  -2   4        3.18        1.61      0.35 o 
   3  -2   4       34.52       26.10      0.53 o 
   4  -2   4       66.81       60.91      1.55 o 
   5  -2   4      409.71      408.49      3.41 o 
   6  -2   4       39.73       35.08      0.69 o 
   7  -2   4      124.99      113.04      1.75 o 
   8  -2   4       21.19       21.41      0.80 o 
   9  -2   4       45.82       44.71      2.29 o 
  10  -2   4       36.37       31.30      1.56 o 
  -8  -1   4        3.17        1.13      0.97 o 
  -7  -1   4       62.74       64.37      1.85 o 
  -6  -1   4      133.22      131.01      4.90 o 
  -5  -1   4       30.72       31.15      1.71 o 
  -4  -1   4       11.60        9.76      0.41 o 
  -3  -1   4        8.41       11.44      0.40 o 
  -2  -1   4      128.60      111.61      0.88 o 
  -1  -1   4      113.94      130.95      1.04 o 
   0  -1   4      236.96      246.84      2.87 o 
   1  -1   4       12.89       17.86      0.84 o 
   2  -1   4      774.28      822.38      2.24 o 
   3  -1   4     1242.99     1340.91      3.88 o 
   4  -1   4      471.33      423.50      1.78 o 
   5  -1   4      184.56      190.49      2.30 o 
   6  -1   4        7.90       10.66      0.79 o 
   7  -1   4      204.30      205.22      2.35 o 
   8  -1   4       49.02       54.08      1.44 o 
   9  -1   4       76.01       76.09      1.72 o 
  10  -1   4        9.47       11.58      1.97 o 
  -8   0   4       43.80       41.07      1.71 o 
  -7   0   4       20.49       20.62      1.33 o 
  -6   0   4       25.13       22.05      1.72 o 
  -5   0   4       25.16       26.91      0.72 o 
  -4   0   4      197.47      199.09      1.21 o 
  -3   0   4       63.83       78.98      0.73 o 
  -2   0   4      220.09      224.45      1.29 o 
  -1   0   4       84.62       64.36      0.97 o 
   0   0   4       85.35       87.59      0.60 o 
   1   0   4        0.48        3.90      0.48 o 
   2   0   4      724.32      774.01      3.04 o 
   3   0   4      401.64      448.74      2.48 o 
   4   0   4       12.00       11.40      0.65 o 
   5   0   4      283.94      294.61      1.58 o 
   6   0   4       10.10        8.76      0.75 o 
   7   0   4      180.35      172.90      3.60 o 
   8   0   4      179.17      177.50      1.66 o 
   9   0   4       49.63       50.80      1.56 o 
  -8   1   4       19.01       17.91      1.38 o 
  -7   1   4        1.13       -0.05      0.61 o 
  -6   1   4        4.76        4.36      0.75 o 
  -5   1   4      117.21      111.36      1.77 o 
  -4   1   4      261.99      247.27      1.96 o 
  -3   1   4      215.22      229.17      2.54 o 
  -2   1   4      750.37      791.38      2.39 o 
  -1   1   4      491.45      555.24      2.58 o 
   0   1   4       15.07        8.97      0.50 o 
   1   1   4       35.73       32.45      0.70 o 
   2   1   4      353.52      353.75      2.08 o 
   3   1   4      333.56      299.73      2.08 o 
   4   1   4        1.16        1.63      0.20 o 
   5   1   4       28.90       31.60      0.58 o 
   6   1   4     1150.07     1133.09      7.83 o 
   7   1   4      232.40      228.19      2.04 o 
   8   1   4      253.83      259.77      2.54 o 
   9   1   4       22.82       24.88      1.21 o 
  10   1   4       32.67       38.27      1.57 o 
  -8   2   4        6.69        9.27      1.11 o 
  -7   2   4       51.50       47.14      1.52 o 
  -6   2   4       35.42       38.24      1.33 o 
  -5   2   4      292.87      286.66      2.90 o 
  -4   2   4      112.11      114.59      1.15 o 
  -3   2   4       21.07       22.06      0.50 o 
  -2   2   4      998.53      991.73      2.13 o 
  -1   2   4     1579.43     1519.44      4.11 o 
   0   2   4      800.84      894.51      3.07 o 
   1   2   4        9.96       12.41      0.54 o 
   2   2   4       10.05        7.85      0.53 o 
   3   2   4      155.32      142.84      1.98 o 
   4   2   4       14.43       16.81      0.33 o 
   5   2   4       27.95       26.10      1.14 o 
   6   2   4      278.34      268.06      1.40 o 
   7   2   4       15.65       14.41      0.73 o 
   8   2   4       23.53       22.10      1.24 o 
   9   2   4        0.05       -0.90      0.90 o 
  10   2   4       83.43       93.90      2.17 o 
  -8   3   4        1.07        1.07      0.87 o 
  -7   3   4       62.29       65.65      1.86 o 
  -6   3   4       29.03       32.50      1.37 o 
  -5   3   4      133.50      129.36      2.10 o 
  -4   3   4       41.98       40.74      1.25 o 
  -3   3   4      126.72      126.45      0.87 o 
  -2   3   4      153.47      152.67      0.90 o 
  -1   3   4       59.02       63.36      1.18 o 
   0   3   4     1504.49     1469.32      2.17 o 
   1   3   4        0.04        0.05      0.14 o 
   2   3   4       86.71      107.17      1.22 o 
   3   3   4       77.76       71.67      0.81 o 
   4   3   4        5.52        5.84      0.44 o 
   5   3   4        7.07        5.66      0.47 o 
   6   3   4      110.12      110.24      2.59 o 
   7   3   4       30.28       32.30      1.59 o 
   8   3   4        3.02        3.42      1.03 o 
   9   3   4       22.65       19.28      1.16 o 
  -7   4   4       23.38       23.71      1.33 o 
  -6   4   4       34.18       38.07      1.48 o 
  -5   4   4       49.60       42.47      1.40 o 
  -4   4   4       12.87       17.49      1.04 o 
  -3   4   4      238.98      232.91      1.18 o 
  -2   4   4       54.34       52.24      0.49 o 
  -1   4   4      130.55      118.99      1.32 o 
   0   4   4      893.76      927.22      7.21 o 
   1   4   4     1203.35     1147.68      6.34 o 
   2   4   4      113.51      126.75      0.83 o 
   3   4   4       57.75       61.24      0.64 o 
   4   4   4       44.17       44.14      0.59 o 
   5   4   4       15.84       12.77      0.41 o 
   6   4   4       17.20       15.46      0.78 o 
   7   4   4        1.23        0.43      0.52 o 
   8   4   4       54.82       49.57      1.03 o 
   9   4   4       15.82       15.13      1.77 o 
  -7   5   4       23.39       25.26      1.51 o 
  -6   5   4       30.29       38.26      1.53 o 
  -5   5   4        5.75        2.75      0.94 o 
  -4   5   4        0.37       -0.28      0.79 o 
  -3   5   4      489.13      477.26      4.45 o 
  -2   5   4      242.90      236.03      1.62 o 
  -1   5   4       92.07      103.88      1.08 o 
   0   5   4      162.73      165.95      1.04 o 
   1   5   4      223.01      238.14      2.12 o 
   2   5   4        1.38        3.70      0.30 o 
   3   5   4        6.30        5.18      0.33 o 
   4   5   4        1.76        2.46      0.46 o 
   5   5   4       16.47       14.61      0.46 o 
   6   5   4        5.56        3.39      0.54 o 
   7   5   4       15.86       12.12      0.94 o 
   8   5   4       32.84       30.57      0.90 o 
   9   5   4       56.06       56.45      2.08 o 
  -7   6   4       16.82       13.73      1.36 o 
  -6   6   4        1.68        4.47      0.96 o 
  -5   6   4        0.52        1.46      0.88 o 
  -4   6   4        6.23        3.82      0.96 o 
  -3   6   4      100.39       98.60      1.23 o 
  -2   6   4       17.45       13.08      2.01 o 
  -1   6   4       78.18       76.94      1.01 o 
   0   6   4        3.71        4.10      0.61 o 
   1   6   4       45.38       51.46      1.23 o 
   2   6   4       26.04       26.09      0.64 o 
   3   6   4        6.04        6.88      0.37 o 
   4   6   4      129.62      139.66      1.06 o 
   5   6   4        0.02       -0.32      0.32 o 
   6   6   4        0.55        1.43      0.48 o 
   7   6   4        9.36        9.24      1.40 o 
   8   6   4       14.50       14.62      1.73 o 
  -6   7   4        2.71        0.77      1.10 o 
  -5   7   4        5.89        4.10      1.02 o 
  -4   7   4       13.91       13.98      1.19 o 
  -3   7   4       19.93       16.53      1.12 o 
  -2   7   4        0.68        1.21      0.53 o 
  -1   7   4       51.14       53.50      1.07 o 
   0   7   4      171.21      162.41      1.44 o 
   1   7   4      226.01      228.16      1.63 o 
   2   7   4       17.23       15.82      1.31 o 
   3   7   4        4.58        5.44      1.13 o 
   4   7   4      204.68      208.23      2.11 o 
   5   7   4       22.00       22.31      0.57 o 
   6   7   4        4.07        3.77      0.57 o 
   7   7   4       35.69       39.50      1.03 o 
   8   7   4       11.57       12.34      0.83 o 
  -5   8   4       10.47        7.31      1.23 o 
  -4   8   4       11.37       13.64      1.16 o 
  -3   8   4        0.24       -0.17      0.57 o 
  -2   8   4        0.36       -0.59      0.59 o 
  -1   8   4      113.92      111.40      1.78 o 
   0   8   4        7.89        9.67      0.63 o 
   1   8   4       64.89       63.04      1.00 o 
   2   8   4      246.14      241.14      3.28 o 
   3   8   4      116.56      109.15      1.32 o 
   4   8   4      138.57      131.17      1.90 o 
   5   8   4        6.53        5.89      1.22 o 
   6   8   4       19.98       22.61      1.15 o 
   7   8   4       24.48       25.87      1.22 o 
  -5   9   4       54.48       57.52      1.99 o 
  -4   9   4        4.82        4.85      1.06 o 
  -3   9   4        5.48        3.29      0.62 o 
  -2   9   4        1.92        1.45      0.62 o 
  -1   9   4      104.27      102.25      2.22 o 
   0   9   4       36.06       43.68      1.54 o 
   1   9   4       22.26       21.84      1.23 o 
   2   9   4        1.00       -0.60      1.09 o 
   3   9   4       24.91       26.30      0.82 o 
   4   9   4       48.80       53.00      1.39 o 
   5   9   4        1.89        0.13      0.75 o 
   6   9   4       13.80       11.85      0.91 o 
  -4  10   4        4.13        8.83      1.21 o 
  -3  10   4        1.61        3.46      0.72 o 
  -2  10   4        7.93        9.10      1.07 o 
  -1  10   4       52.34       52.75      1.79 o 
   0  10   4       10.87       10.79      1.22 o 
   1  10   4       12.23       12.33      1.24 o 
   2  10   4       35.24       38.27      1.52 o 
   3  10   4       38.60       40.76      1.55 o 
   4  10   4        1.77        3.37      1.75 o 
   5  10   4       16.23       16.49      1.04 o 
  -2  11   4       25.67       26.60      1.53 o 
  -1  11   4       25.18       24.40      1.48 o 
   0  11   4        3.86        3.54      1.23 o 
   1  11   4       14.99       17.28      1.42 o 
   2  11   4        5.00        8.69      1.10 o 
   3  11   4       15.27       16.83      1.24 o 
   4  11   4       12.58       10.53      5.42 o 
  -1 -10   5       12.21        9.21      0.99 o 
   0 -10   5       11.75       16.27      1.26 o 
   1 -10   5        3.61        3.44      1.08 o 
   2 -10   5        2.57        2.59      1.08 o 
   3 -10   5        0.84        1.88      1.03 o 
   4 -10   5        0.22        0.12      0.96 o 
  -3  -9   5        0.02        5.12      0.70 o 
  -1  -9   5       10.43       11.87      0.66 o 
   0  -9   5        8.34       15.98      1.09 o 
   1  -9   5        2.67        2.00      1.01 o 
   2  -9   5        1.17        0.54      0.98 o 
   3  -9   5       37.86       42.56      1.53 o 
   4  -9   5        9.31       11.23      1.21 o 
   5  -9   5        0.01       -0.37      0.97 o 
  -4  -8   5        4.23        3.68      0.87 o 
  -3  -8   5        4.87        7.46      0.83 o 
  -2  -8   5        9.69        8.78      0.80 o 
  -1  -8   5       15.65       17.11      2.45 o 
   0  -8   5       16.27       17.04      1.47 o 
   1  -8   5        9.23       10.28      0.98 o 
   2  -8   5       39.36       41.79      1.45 o 
   3  -8   5        1.97        2.53      0.91 o 
   4  -8   5        1.67        0.16      0.88 o 
   5  -8   5       12.80       12.71      1.13 o 
   6  -8   5       13.05        9.22      1.06 o 
   7  -8   5       18.40       21.20      1.24 o 
  -5  -7   5       20.10       16.80      1.05 o 
  -4  -7   5        1.81        3.96      0.73 o 
  -3  -7   5       16.58       19.24      0.99 o 
  -2  -7   5       42.73       37.94      1.91 o 
  -1  -7   5        3.30        5.37      0.53 o 
   0  -7   5        0.42       -0.02      0.41 o 
   1  -7   5        9.02       10.23      1.13 o 
   2  -7   5      146.11      151.37      2.29 o 
   3  -7   5       75.24       67.08      1.66 o 
   4  -7   5        9.19       10.65      1.02 o 
   5  -7   5       48.96       45.96      1.49 o 
   6  -7   5       46.15       46.31      1.05 o 
   7  -7   5        3.38        3.96      0.60 o 
  -5  -6   5       31.33       31.92      1.30 o 
  -4  -6   5      116.56      129.75      2.20 o 
  -3  -6   5       75.37       74.11      2.63 o 
  -2  -6   5       32.64       28.77      0.74 o 
  -1  -6   5       19.12       14.99      0.47 o 
   0  -6   5       77.14       74.96      1.00 o 
   1  -6   5       91.82       94.79      1.74 o 
   2  -6   5      816.26      832.15      4.72 o 
   3  -6   5       17.02       13.75      1.06 o 
   4  -6   5       37.16       35.16      1.27 o 
   5  -6   5       56.95       57.14      1.03 o 
   6  -6   5       77.52       72.39      1.18 o 
   7  -6   5        0.06        0.42      0.75 o 
   8  -6   5        0.03        0.30      0.88 o 
  -6  -5   5        0.08        0.70      0.81 o 
  -5  -5   5        8.40        7.09      0.84 o 
  -4  -5   5        0.32        0.22      0.71 o 
  -3  -5   5       57.31       56.50      1.89 o 
  -2  -5   5        9.66        8.37      0.57 o 
  -1  -5   5       96.34       90.93      3.21 o 
   0  -5   5      148.07      141.62      1.26 o 
   1  -5   5      161.64      158.04      1.78 o 
   2  -5   5      322.25      340.89      2.81 o 
   3  -5   5      227.36      228.07      1.55 o 
   4  -5   5       80.14       82.60      1.70 o 
   5  -5   5       86.34       82.10      1.63 o 
   6  -5   5      113.38      113.78      2.56 o 
   7  -5   5        0.51        0.68      0.79 o 
   8  -5   5        6.99        9.45      1.02 o 
   9  -5   5       10.10        6.66      0.97 o 
  -6  -4   5        0.16       -0.12      0.72 o 
  -5  -4   5        7.47        7.30      0.81 o 
  -4  -4   5        8.98       10.07      0.66 o 
  -3  -4   5       56.84       57.85      0.99 o 
  -2  -4   5      110.78      106.83      1.09 o 
  -1  -4   5      452.87      460.45      7.23 o 
   0  -4   5      115.19      122.86      3.07 o 
   1  -4   5      237.56      240.87      2.69 o 
   2  -4   5       32.69       35.35      0.80 o 
   3  -4   5      135.01      137.88      2.02 o 
   4  -4   5      247.77      256.03      1.33 o 
   5  -4   5      178.56      164.68      1.14 o 
   6  -4   5      124.30      118.19      1.33 o 
   7  -4   5        0.34       -0.44      0.78 o 
   8  -4   5       25.13       30.09      1.41 o 
   9  -4   5        0.98        1.08      1.05 o 
  -7  -3   5       36.48       40.83      1.46 o 
  -6  -3   5        4.65        5.88      0.85 o 
  -5  -3   5       31.29       31.48      1.18 o 
  -4  -3   5       23.52       22.53      1.40 o 
  -3  -3   5      118.38      117.20      1.80 o 
  -2  -3   5       31.40       33.11      0.91 o 
  -1  -3   5        2.60        3.83      0.41 o 
   0  -3   5        5.46        5.76      0.41 o 
   1  -3   5        9.91        5.42      0.42 o 
   2  -3   5       59.53       55.01      0.77 o 
   3  -3   5      312.11      327.38      2.75 o 
   4  -3   5      163.20      157.23      1.25 o 
   5  -3   5       27.22       21.58      1.13 o 
   6  -3   5       15.21       10.99      0.54 o 
   7  -3   5       56.66       52.39      1.15 o 
   8  -3   5       82.17       81.99      1.23 o 
   9  -3   5        0.77        0.78      0.99 o 
  -7  -2   5       13.43       18.50      2.97 o 
  -6  -2   5        6.89        9.53      2.04 o 
  -5  -2   5        0.01        1.13      0.50 o 
  -4  -2   5       61.80       61.87      1.04 o 
  -3  -2   5        2.84        2.20      0.46 o 
  -2  -2   5       27.38       33.50      0.48 o 
  -1  -2   5       58.16       44.48      0.66 o 
   0  -2   5      104.81      122.33      1.02 o 
   1  -2   5      188.06      197.09      1.27 o 
   2  -2   5       10.47        8.72      0.49 o 
   3  -2   5      447.06      465.05      2.22 o 
   4  -2   5        1.18        0.77      0.53 o 
   5  -2   5        5.38        5.62      0.44 o 
   6  -2   5       51.77       46.68      0.82 o 
   7  -2   5       87.72       86.66      1.64 o 
   8  -2   5       62.18       66.04      1.50 o 
   9  -2   5        1.57        2.70      0.69 o 
  10  -2   5        3.79        7.26      0.89 o 
  -7  -1   5        1.80        1.68      0.91 o 
  -6  -1   5       23.60       25.25      3.21 o 
  -5  -1   5        4.33        4.07      0.53 o 
  -4  -1   5      313.39      304.63      2.01 o 
  -3  -1   5        6.81        6.13      0.51 o 
  -2  -1   5       45.59       44.14      1.11 o 
  -1  -1   5      145.81      160.43      3.33 o 
   0  -1   5       65.22       79.77      0.83 o 
   1  -1   5      690.31      754.53      2.35 o 
   2  -1   5       27.06       27.96      0.68 o 
   3  -1   5      687.45      700.49      2.35 o 
   4  -1   5       55.42       67.98      0.84 o 
   5  -1   5      268.28      268.00      1.72 o 
   6  -1   5      150.68      157.88      1.99 o 
   7  -1   5      125.19      127.81      1.94 o 
   8  -1   5       34.65       34.12      1.21 o 
   9  -1   5       16.08       11.88      0.93 o 
  10  -1   5       28.17       23.27      3.87 o 
  -7   0   5       20.79       19.94      1.29 o 
  -6   0   5       62.64       63.10      1.73 o 
  -5   0   5        3.86        5.30      0.92 o 
  -4   0   5      104.19       93.20      0.93 o 
  -3   0   5        6.00        6.99      0.38 o 
  -2   0   5       20.80       22.75      0.51 o 
  -1   0   5      319.81      319.52      4.66 o 
   0   0   5        1.57        1.29      0.65 o 
   1   0   5      393.44      369.34      2.32 o 
   2   0   5       81.32       96.86      1.28 o 
   3   0   5      166.79      197.58      1.84 o 
   4   0   5       64.39       74.52      1.28 o 
   5   0   5      880.39      903.47      4.29 o 
   6   0   5      392.49      396.77      3.12 o 
   7   0   5        9.50        8.44      0.86 o 
   8   0   5       24.29       27.94      1.19 o 
   9   0   5       68.05       71.10      1.80 o 
  10   0   5       99.93      117.13      2.30 o 
  -7   1   5       29.92       33.08      1.51 o 
  -6   1   5       27.50       25.74      1.49 o 
  -5   1   5        1.15        1.40      0.73 o 
  -4   1   5        2.73        2.47      0.48 o 
  -3   1   5       64.20       66.03      1.05 o 
  -2   1   5      595.90      604.71      2.31 o 
  -1   1   5      305.79      329.38      2.27 o 
   0   1   5       75.43       75.75      1.12 o 
   1   1   5       59.96       60.45      1.01 o 
   2   1   5       89.96       76.71      1.16 o 
   3   1   5      135.41      149.53      1.61 o 
   4   1   5        2.08        2.64      0.60 o 
   5   1   5     1028.19     1020.60     14.15 o 
   6   1   5      297.49      289.65      2.76 o 
   7   1   5      193.93      198.96      2.47 o 
   8   1   5        5.79        5.27      0.90 o 
   9   1   5      154.43      152.72      2.52 o 
  10   1   5       90.42       88.76      2.12 o 
  -7   2   5       39.43       39.01      1.58 o 
  -6   2   5       15.28       12.88      1.05 o 
  -5   2   5        3.16        4.22      0.81 o 
  -4   2   5      119.29      116.90      2.24 o 
  -3   2   5       93.29       93.66      1.61 o 
  -2   2   5        2.35        1.41      0.40 o 
  -1   2   5        1.76        1.61      0.49 o 
   0   2   5      398.40      387.05      2.33 o 
   1   2   5       35.52       24.75      0.75 o 
   2   2   5      108.65       96.68      1.27 o 
   3   2   5      362.50      370.95      2.48 o 
   4   2   5        0.37       -0.32      0.63 o 
   5   2   5      126.44      128.37      1.79 o 
   6   2   5       88.44       89.10      2.52 o 
   7   2   5      274.61      264.51      1.92 o 
   8   2   5        0.35        0.80      0.51 o 
   9   2   5      127.73      132.69      2.38 o 
  10   2   5       27.34       37.40      1.48 o 
  -7   3   5        0.04       -0.63      0.91 o 
  -6   3   5        0.18        0.64      0.84 o 
  -5   3   5       32.60       33.49      1.30 o 
  -4   3   5      130.25      125.45      1.90 o 
  -3   3   5      137.72      128.42      1.21 o 
  -2   3   5        0.12        0.01      0.28 o 
  -1   3   5       22.92       27.95      0.56 o 
   0   3   5      364.54      348.97      2.17 o 
   1   3   5     1119.62     1199.87      4.04 o 
   2   3   5       82.67       96.09      1.27 o 
   3   3   5       43.15       46.18      1.01 o 
   4   3   5        0.60        0.06      0.65 o 
   5   3   5      167.94      158.88      2.73 o 
   6   3   5      178.77      174.82      1.54 o 
   7   3   5      132.61      122.96      1.40 o 
   8   3   5       13.61       13.73      2.22 o 
   9   3   5       25.29       25.93      1.33 o 
  -7   4   5        7.76        6.92      1.12 o 
  -6   4   5       20.87       18.73      1.22 o 
  -5   4   5       28.77       33.53      1.37 o 
  -4   4   5       53.38       49.05      1.44 o 
  -3   4   5       89.75       92.09      1.09 o 
  -2   4   5       12.03       10.63      0.38 o 
  -1   4   5       15.31       14.21      0.46 o 
   0   4   5       51.50       55.17      0.72 o 
   1   4   5      174.26      180.78      1.24 o 
   2   4   5      129.28      149.60      1.80 o 
   3   4   5       42.45       44.58      1.04 o 
   4   4   5       60.86       58.01      1.11 o 
   5   4   5       21.19       23.18      0.69 o 
   6   4   5       13.80       13.01      0.63 o 
   7   4   5       97.80       94.17      1.28 o 
   8   4   5        9.70       12.46      1.64 o 
   9   4   5        6.43        9.45      2.13 o 
  -6   5   5        3.40       -0.11      1.01 o 
  -5   5   5       56.21       55.92      1.66 o 
  -4   5   5       77.87       73.12      1.73 o 
  -3   5   5       88.43       91.67      1.20 o 
  -2   5   5       10.59        9.97      0.86 o 
  -1   5   5       30.13       30.45      1.01 o 
   0   5   5       87.68       90.07      0.88 o 
   1   5   5       53.84       52.16      1.26 o 
   2   5   5        8.85        9.24      0.46 o 
   3   5   5       12.00        9.56      0.94 o 
   4   5   5       31.85       35.72      1.61 o 
   5   5   5       37.59       36.36      0.64 o 
   6   5   5       18.55       21.07      0.74 o 
   7   5   5       32.50       33.39      2.66 o 
   8   5   5       10.56        9.16      0.68 o 
   9   5   5        0.22       -0.48      0.57 o 
  -6   6   5        5.53        1.89      1.15 o 
  -5   6   5       17.74       17.49      1.28 o 
  -4   6   5       15.20       16.86      1.20 o 
  -3   6   5        8.85        4.03      0.73 o 
  -2   6   5       64.55       65.58      2.19 o 
  -1   6   5        0.57        0.33      0.61 o 
   0   6   5      116.02      114.34      1.79 o 
   1   6   5       85.00       73.54      1.50 o 
   2   6   5        1.65        0.98      0.65 o 
   3   6   5       25.06       28.99      0.57 o 
   4   6   5       14.33       11.79      0.52 o 
   5   6   5       29.97       32.46      0.63 o 
   6   6   5        1.82        1.95      0.69 o 
   7   6   5       36.29       43.28      1.89 o 
   8   6   5        1.19        0.30      1.21 o 
  -6   7   5        0.43        3.92      1.13 o 
  -5   7   5       24.63       24.52      1.34 o 
  -4   7   5       10.06        6.19      1.01 o 
  -3   7   5        0.04        0.00      0.56 o 
  -2   7   5        0.44        0.11      1.66 o 
  -1   7   5        0.97        0.05      0.49 o 
   0   7   5       79.76       78.58      1.13 o 
   1   7   5      241.61      227.62      2.60 o 
   2   7   5       17.10       20.07      1.01 o 
   3   7   5        6.72        7.76      1.25 o 
   4   7   5        0.24       -0.67      1.54 o 
   5   7   5      160.17      157.57      1.74 o 
   6   7   5       85.58       88.51      4.66 o 
   7   7   5       28.64       31.33      1.42 o 
   8   7   5        3.02        5.28      2.28 o 
  -5   8   5       24.19       26.65      1.56 o 
  -4   8   5        5.40        5.85      1.04 o 
  -3   8   5       22.99       20.72      1.15 o 
  -2   8   5       24.97       25.23      0.88 o 
  -1   8   5        0.28       -0.41      0.57 o 
   0   8   5        5.10        5.54      1.21 o 
   1   8   5      114.26      111.30      1.57 o 
   2   8   5        0.77        0.49      0.78 o 
   3   8   5        3.29        3.01      0.83 o 
   4   8   5       18.41       16.94      0.72 o 
   5   8   5       80.49       87.01      5.71 o 
   6   8   5       12.57       10.37      0.93 o 
   7   8   5        0.50        0.69      0.87 o 
  -4   9   5       12.21        8.51      1.29 o 
  -3   9   5       18.99       17.95      0.87 o 
  -2   9   5       16.57       15.91      0.81 o 
  -1   9   5        4.84        6.49      0.83 o 
   0   9   5        1.01        1.32      0.97 o 
   1   9   5        7.08        8.16      1.06 o 
   2   9   5       12.41       14.08      0.67 o 
   3   9   5        0.05        0.06      0.63 o 
   4   9   5       29.61       26.18      1.96 o 
   5   9   5       46.17       47.56      1.53 o 
   6   9   5       13.03        9.53      1.00 o 
  -3  10   5       31.80       34.46      1.10 o 
  -2  10   5       12.13       10.63      0.81 o 
  -1  10   5        2.36        1.97      0.96 o 
   0  10   5       45.39       47.41      1.69 o 
   1  10   5       71.48       75.12      2.02 o 
   2  10   5        9.67       11.81      1.27 o 
   3  10   5        0.12        0.50      1.01 o 
   4  10   5       10.69       10.10      3.74 o 
   5  10   5        7.40        9.36      0.73 o 
  -1  11   5       15.00       14.82      1.31 o 
   0  11   5       24.71       23.90      1.41 o 
   1  11   5       19.13       23.61      1.56 o 
   2  11   5        0.35        1.98      0.95 o 
   3  11   5        1.40        4.38      1.12 o 
   0  -9   6       16.76       17.78      1.19 o 
   1  -9   6        3.47        6.43      0.98 o 
   2  -9   6       12.88       16.98      1.25 o 
   3  -9   6        2.76        4.72      1.12 o 
   4  -9   6        4.34        3.09      1.03 o 
   5  -9   6        0.01       -0.23      0.99 o 
  -3  -8   6       23.47       22.59      1.13 o 
  -2  -8   6       10.84       13.08      0.82 o 
  -1  -8   6        2.04        2.72      2.09 o 
   0  -8   6        5.74        7.82      2.00 o 
   1  -8   6       14.55       14.18      1.05 o 
   2  -8   6        6.41        6.34      0.98 o 
   3  -8   6        0.57        0.35      0.91 o 
   4  -8   6       30.24       32.75      1.46 o 
   5  -8   6        0.37        0.99      0.86 o 
   6  -8   6        0.85       -0.41      0.87 o 
  -4  -7   6       21.20       16.78      0.95 o 
  -3  -7   6        1.69        0.11      0.73 o 
  -2  -7   6        0.71        1.72      1.90 o 
  -1  -7   6       98.32       97.73      2.90 o 
   0  -7   6       54.61       62.54      1.94 o 
   1  -7   6       26.21       29.52      1.25 o 
   2  -7   6        5.27        3.95      0.94 o 
   3  -7   6       27.09       25.53      1.30 o 
   4  -7   6       35.74       38.08      1.41 o 
   5  -7   6        1.63        0.07      0.94 o 
   6  -7   6        0.41        1.44      0.81 o 
   7  -7   6        1.57       -0.92      0.92 o 
  -3  -6   6       31.94       28.67      1.60 o 
  -2  -6   6        9.06        9.19      1.43 o 
  -1  -6   6      130.89      119.76      1.35 o 
   0  -6   6       16.64       15.64      0.63 o 
   1  -6   6       10.12        9.21      1.30 o 
   2  -6   6        0.24        0.47      0.92 o 
   3  -6   6       35.95       37.84      1.37 o 
   4  -6   6       31.64       29.75      1.24 o 
   5  -6   6       37.14       37.43      1.35 o 
   6  -6   6       21.11       21.05      1.88 o 
   7  -6   6        4.99        7.06      0.66 o 
   8  -6   6       21.21       22.70      1.29 o 
  -5  -5   6        0.11       -0.67      0.75 o 
  -4  -5   6        0.86        0.74      0.75 o 
  -3  -5   6       31.89       27.85      0.87 o 
  -2  -5   6       59.16       61.35      1.45 o 
  -1  -5   6      116.24      115.15      3.59 o 
   0  -5   6       12.18       14.90      0.60 o 
   1  -5   6       63.40       62.27      1.72 o 
   2  -5   6      567.08      573.49      6.83 o 
   3  -5   6      439.37      440.74      2.28 o 
   4  -5   6      144.77      137.83      2.10 o 
   5  -5   6       64.23       59.63      1.03 o 
   6  -5   6      107.79      108.09      1.38 o 
   7  -5   6        1.93        3.56      1.16 o 
   8  -5   6       26.63       20.36      1.17 o 
  -6  -4   6       23.45       27.58      1.25 o 
  -5  -4   6       31.36       37.63      1.35 o 
  -4  -4   6        2.13        2.29      2.02 o 
  -3  -4   6       18.77       19.92      1.06 o 
  -2  -4   6       31.48       34.09      1.16 o 
  -1  -4   6        1.27        1.61      0.44 o 
   0  -4   6        1.12        0.72      0.46 o 
   1  -4   6       82.58       83.16      1.04 o 
   2  -4   6      409.51      419.52      2.27 o 
   3  -4   6       11.78       10.97      0.58 o 
   4  -4   6        4.82        3.64      0.53 o 
   5  -4   6        2.88        2.15      0.40 o 
   6  -4   6      246.82      228.74      5.88 o 
   7  -4   6       13.25       15.04      0.69 o 
   8  -4   6       22.52       20.01      1.27 o 
   9  -4   6        0.20        0.16      0.97 o 
  -6  -3   6       15.13       11.59      1.02 o 
  -5  -3   6       30.04       26.47      1.15 o 
  -4  -3   6        0.04        1.30      0.76 o 
  -3  -3   6       64.16       63.43      1.53 o 
  -2  -3   6       50.38       46.29      1.25 o 
  -1  -3   6        8.91        8.70      0.50 o 
   0  -3   6        0.01       -0.18      0.41 o 
   1  -3   6       31.91       36.04      2.47 o 
   2  -3   6      678.19      687.55      6.56 o 
   3  -3   6        0.04        0.88      0.46 o 
   4  -3   6        6.18        2.97      0.48 o 
   5  -3   6       39.58       42.46      1.28 o 
   6  -3   6      291.45      265.47      1.85 o 
   7  -3   6       20.57       23.64      1.32 o 
   8  -3   6        0.06        2.71      0.55 o 
   9  -3   6        2.47        2.56      1.01 o 
  -6  -2   6        0.07        2.13      0.77 o 
  -5  -2   6        1.15        0.36      0.50 o 
  -4  -2   6       17.55       16.92      0.69 o 
  -3  -2   6      296.72      295.47      2.85 o 
  -2  -2   6        0.79        2.16      0.72 o 
  -1  -2   6        3.04        3.56      0.56 o 
   0  -2   6        1.33        0.66      0.39 o 
   1  -2   6       77.98       83.61      2.09 o 
   2  -2   6      631.59      614.37      2.42 o 
   3  -2   6       51.04       52.44      1.02 o 
   4  -2   6      122.03      123.42      1.18 o 
   5  -2   6       17.46       16.75      0.84 o 
   6  -2   6       61.29       61.41      0.97 o 
   7  -2   6        0.33        1.42      0.73 o 
   8  -2   6       36.06       40.30      1.30 o 
   9  -2   6        4.67        1.49      0.61 o 
  -6  -1   6       20.21       19.45      3.90 o 
  -5  -1   6        0.00        0.00      0.80 o 
  -4  -1   6       42.55       38.74      0.90 o 
  -3  -1   6      435.87      430.18      1.80 o 
  -2  -1   6       17.59       16.85      0.71 o 
  -1  -1   6       12.04       11.25      0.76 o 
   0  -1   6        0.53        0.52      0.56 o 
   1  -1   6        0.19        0.41      0.57 o 
   2  -1   6       47.16       52.23      0.80 o 
   3  -1   6      322.93      348.68      1.85 o 
   4  -1   6      245.29      253.32      2.29 o 
   5  -1   6       31.46       34.12      1.05 o 
   6  -1   6       64.66       59.54      1.38 o 
   7  -1   6       17.48       19.42      0.98 o 
   8  -1   6       80.56       80.34      1.74 o 
   9  -1   6       10.21       12.77      0.95 o 
  -6   0   6        5.32        3.81      0.94 o 
  -5   0   6       47.49       47.41      1.43 o 
  -4   0   6       21.45       19.24      0.56 o 
  -3   0   6       68.33       60.74      1.12 o 
  -2   0   6       40.32       38.31      0.83 o 
  -1   0   6       28.68       26.56      0.54 o 
   0   0   6        6.83        6.44      0.64 o 
   1   0   6        2.14        0.36      0.59 o 
   2   0   6        0.04       -0.33      0.58 o 
   3   0   6       47.22       55.48      1.18 o 
   4   0   6      261.09      247.29      2.30 o 
   5   0   6       41.02       39.06      1.16 o 
   6   0   6        1.90        2.87      0.79 o 
   7   0   6      198.07      188.99      2.43 o 
   8   0   6       78.74       78.75      1.75 o 
   9   0   6       17.44       17.40      1.11 o 
  10   0   6        6.85       10.11      1.01 o 
  -7   1   6        8.94        7.85      1.10 o 
  -6   1   6        3.39        2.57      0.89 o 
  -5   1   6       19.41       17.80      0.91 o 
  -4   1   6       52.21       51.78      1.01 o 
  -3   1   6      167.15      159.84      1.91 o 
  -2   1   6       11.05       14.47      0.59 o 
  -1   1   6       58.81       50.18      1.12 o 
   0   1   6       55.74       61.36      1.16 o 
   1   1   6       34.99       31.73      0.92 o 
   2   1   6      101.15       95.64      1.40 o 
   3   1   6      560.49      554.58      3.22 o 
   4   1   6       29.65       25.77      1.00 o 
   5   1   6       91.49       98.27      1.69 o 
   6   1   6      147.88      140.02      2.05 o 
   7   1   6      247.38      244.99      2.75 o 
   8   1   6       84.95       86.74      1.89 o 
   9   1   6        3.79        4.78      0.97 o 
  10   1   6        6.22        7.53      0.93 o 
  -6   2   6       11.04       11.66      1.10 o 
  -5   2   6        7.55        7.86      0.93 o 
  -4   2   6        0.18       -0.51      0.51 o 
  -3   2   6      226.70      230.81      1.71 o 
  -2   2   6      489.72      464.77      2.23 o 
  -1   2   6      211.54      213.33      2.01 o 
   0   2   6       36.94       43.46      1.01 o 
   1   2   6       90.78       94.97      1.37 o 
   2   2   6      106.80      106.81      1.44 o 
   3   2   6      519.93      523.83      3.15 o 
   4   2   6       40.31       28.82      1.00 o 
   5   2   6       39.39       40.11      1.23 o 
   6   2   6       15.04       13.75      1.01 o 
   7   2   6       36.35       35.99      1.29 o 
   8   2   6       68.15       74.00      1.76 o 
   9   2   6        3.87        1.29      0.81 o 
  -6   3   6        0.11       -0.44      0.91 o 
  -5   3   6       15.64       15.01      1.11 o 
  -4   3   6        0.78       -0.49      0.49 o 
  -3   3   6        0.50        0.23      0.91 o 
  -2   3   6        6.89        7.36      0.39 o 
  -1   3   6       29.57       26.24      0.84 o 
   0   3   6        8.52        9.24      0.65 o 
   1   3   6      133.96      124.43      1.53 o 
   2   3   6      165.41      164.69      1.76 o 
   3   3   6      326.33      328.07      2.54 o 
   4   3   6       21.27       20.96      0.94 o 
   5   3   6       56.44       51.77      1.35 o 
   6   3   6      551.45      552.24      3.91 o 
   7   3   6        8.43        9.57      0.65 o 
   8   3   6       65.55       63.33      1.13 o 
   9   3   6       10.66       12.13      1.23 o 
  -6   4   6        9.42        9.92      1.25 o 
  -5   4   6       38.38       34.48      1.46 o 
  -4   4   6        0.41        0.99      0.84 o 
  -3   4   6        1.97        0.26      0.82 o 
  -2   4   6       98.09       90.04      0.86 o 
  -1   4   6       41.23       41.68      0.92 o 
   0   4   6       96.42       84.60      0.95 o 
   1   4   6      318.06      328.74      1.78 o 
   2   4   6       59.49       59.78      1.15 o 
   3   4   6       66.23       66.59      1.27 o 
   4   4   6        0.10        0.41      0.69 o 
   5   4   6      102.69      105.81      1.76 o 
   6   4   6      202.43      201.57      1.38 o 
   7   4   6       28.63       26.57      0.80 o 
   8   4   6       44.10       45.14      1.02 o 
   9   4   6        7.25        6.53      3.17 o 
  -6   5   6        9.98       14.31      1.20 o 
  -5   5   6       15.22       12.50      1.23 o 
  -4   5   6       14.36       11.68      1.03 o 
  -3   5   6       86.86       86.14      1.83 o 
  -2   5   6       42.34       42.50      0.89 o 
  -1   5   6       34.05       36.86      0.82 o 
   0   5   6        8.65        7.88      0.75 o 
   1   5   6       83.09       80.69      0.96 o 
   2   5   6       10.66       13.85      1.12 o 
   3   5   6        0.21        0.50      0.43 o 
   4   5   6        6.67        7.00      0.89 o 
   5   5   6       60.41       67.44      0.85 o 
   6   5   6       60.78       60.64      0.85 o 
   7   5   6       23.71       21.91      0.80 o 
   8   5   6        8.05       11.35      3.34 o 
   9   5   6       33.28       39.38      2.95 o 
  -5   6   6        5.80        8.71      1.28 o 
  -4   6   6        0.03       -0.90      0.97 o 
  -3   6   6        8.89        9.73      1.09 o 
  -2   6   6       23.53       20.09      1.58 o 
  -1   6   6       11.82       15.59      1.63 o 
   0   6   6        9.05        9.16      0.87 o 
   1   6   6      243.40      227.95      2.56 o 
   2   6   6       55.67       50.14      1.36 o 
   3   6   6       18.97       19.51      1.16 o 
   4   6   6       11.16       13.28      1.53 o 
   5   6   6       78.90       77.70      0.93 o 
   6   6   6       20.64       20.16      0.76 o 
   7   6   6       35.98       35.20      3.29 o 
   8   6   6       31.40       34.01      1.73 o 
  -5   7   6        0.08       -0.74      0.94 o 
  -4   7   6       11.90       14.67      1.28 o 
  -3   7   6       85.11       84.70      1.93 o 
  -2   7   6        1.54        1.31      0.49 o 
  -1   7   6        0.18        0.97      0.53 o 
   0   7   6        9.35       12.00      0.68 o 
   1   7   6      104.58      111.86      1.99 o 
   2   7   6       88.63       93.85      1.80 o 
   3   7   6       19.51       22.44      1.06 o 
   4   7   6       48.49       52.71      1.41 o 
   5   7   6       10.85       10.10      1.78 o 
   6   7   6       16.24       15.43      2.38 o 
   7   7   6       68.11       66.28      2.89 o 
   8   7   6       21.75       18.50      0.81 o 
  -4   8   6       14.20       14.02      1.24 o 
  -3   8   6       18.85       20.85      1.09 o 
  -2   8   6        4.93        4.87      1.59 o 
  -1   8   6        2.23        2.63      0.58 o 
   0   8   6       33.53       33.87      0.90 o 
   1   8   6       16.35       12.68      0.67 o 
   2   8   6       74.65       73.57      1.74 o 
   3   8   6       14.08       12.81      0.97 o 
   4   8   6       22.27       23.73      3.17 o 
   5   8   6       17.41       12.74      0.71 o 
   6   8   6       18.19       22.62      1.15 o 
   7   8   6       55.14       57.35      1.72 o 
  -3   9   6        0.94        4.98      2.05 o 
  -2   9   6       10.45       12.38      1.91 o 
  -1   9   6       33.94       37.96      1.07 o 
   0   9   6       86.93       81.38      2.43 o 
   1   9   6       50.08       57.83      1.70 o 
   2   9   6        1.05        1.86      0.84 o 
   3   9   6        5.57        7.25      0.89 o 
   4   9   6       15.92       18.17      2.35 o 
   5   9   6        9.14        8.73      2.72 o 
   6   9   6       18.11       22.33      1.13 o 
  -2  10   6       12.20       13.67      2.47 o 
  -1  10   6       23.17       27.70      1.48 o 
   0  10   6        0.87        0.45      1.09 o 
   1  10   6       23.32       19.37      1.31 o 
   2  10   6       30.06       26.47      1.41 o 
   3  10   6        3.31        1.77      1.14 o 
   4  10   6        2.17        5.54      3.90 o 
   5  10   6        6.91        2.57      4.33 o 
   1  11   6        3.19       13.22      1.43 o 
   2  11   6       11.89       19.24      1.51 o 
   1  -9   7        4.70        3.39      1.08 o 
   2  -9   7        5.60        6.36      1.09 o 
   3  -9   7       19.37       24.37      1.50 o 
  -2  -8   7       22.82       18.60      1.04 o 
  -1  -8   7       29.69       33.77      1.24 o 
   0  -8   7        5.54        6.75      1.36 o 
   1  -8   7        0.17       -0.86      0.93 o 
   2  -8   7        0.88       -0.76      0.94 o 
   3  -8   7       13.95       10.81      1.22 o 
   4  -8   7        0.10       -0.20      0.84 o 
   5  -8   7        0.89        2.15      1.17 o 
  -3  -7   7       11.00        9.92      0.95 o 
  -2  -7   7       15.27       17.11      3.57 o 
  -1  -7   7        7.12       11.09      0.87 o 
   0  -7   7        4.75        2.21      0.85 o 
   1  -7   7        6.22        8.12      1.09 o 
   2  -7   7        2.14        2.65      0.89 o 
   3  -7   7       29.88       30.77      1.35 o 
   4  -7   7        0.42        0.19      0.92 o 
   5  -7   7       13.35       14.13      1.16 o 
   6  -7   7        0.26        0.58      0.86 o 
   7  -7   7        4.64        1.80      1.08 o 
  -4  -6   7        0.41        1.91      0.69 o 
  -3  -6   7       13.52       18.38      0.73 o 
  -2  -6   7        2.88        1.76      0.47 o 
  -1  -6   7        0.20        0.72      1.65 o 
   0  -6   7       61.98       59.77      2.82 o 
   1  -6   7      110.01      105.28      2.88 o 
   2  -6   7      125.93      126.85      2.21 o 
   3  -6   7       22.16       21.66      1.28 o 
   4  -6   7        0.03        0.20      0.83 o 
   5  -6   7       44.80       49.23      1.61 o 
   6  -6   7        5.80        4.82      0.99 o 
   7  -6   7       12.91       17.44      1.18 o 
  -4  -5   7        0.01       -0.52      0.52 o 
  -3  -5   7        6.65        5.65      0.61 o 
  -2  -5   7        3.93        2.14      0.69 o 
  -1  -5   7       23.23       19.75      1.38 o 
   0  -5   7       78.33       72.90      1.10 o 
   1  -5   7       16.43       15.85      0.87 o 
   2  -5   7        9.47        8.03      0.65 o 
   3  -5   7      162.58      164.40      1.56 o 
   4  -5   7       10.83       10.26      0.64 o 
   5  -5   7      134.00      138.47      2.26 o 
   6  -5   7       26.10       24.55      1.22 o 
   7  -5   7        0.66        1.24      0.58 o 
   8  -5   7       12.72       15.51      1.19 o 
  -5  -4   7       19.19       22.11      1.19 o 
  -4  -4   7       26.82       27.02      1.55 o 
  -3  -4   7        0.28        0.02      0.81 o 
  -2  -4   7        0.65        0.82      0.68 o 
  -1  -4   7       81.25       76.41      3.27 o 
   0  -4   7       89.28       91.64      1.74 o 
   1  -4   7       34.03       34.85      0.82 o 
   2  -4   7       97.58       95.69      1.20 o 
   3  -4   7      158.32      161.62      1.58 o 
   4  -4   7       18.34       15.33      0.66 o 
   5  -4   7      191.18      184.76      1.96 o 
   6  -4   7       24.34       17.78      0.66 o 
   7  -4   7       14.12       11.85      1.17 o 
   8  -4   7        3.09        4.56      0.86 o 
  -5  -3   7       18.69       24.44      1.19 o 
  -4  -3   7       62.29       60.49      1.64 o 
  -3  -3   7       38.97       33.58      1.34 o 
  -2  -3   7       30.15       23.91      1.11 o 
  -1  -3   7       70.68       72.32      1.02 o 
   0  -3   7       60.86       57.66      0.94 o 
   1  -3   7       20.21       19.14      0.65 o 
   2  -3   7        1.56        1.28      0.50 o 
   3  -3   7      198.46      209.27      1.74 o 
   4  -3   7       12.94       12.28      0.62 o 
   5  -3   7       33.94       33.29      0.81 o 
   6  -3   7        5.69        4.56      0.58 o 
   7  -3   7       39.65       37.84      1.74 o 
   8  -3   7       14.25        9.82      0.78 o 
   9  -3   7        4.01        4.25      0.96 o 
  -5  -2   7       15.89       16.49      1.04 o 
  -4  -2   7        7.42        4.85      0.90 o 
  -3  -2   7        0.88        1.20      0.72 o 
  -2  -2   7       67.94       76.58      1.62 o 
  -1  -2   7      175.15      175.59      2.19 o 
   0  -2   7       86.11       88.27      1.59 o 
   1  -2   7       33.58       29.43      0.72 o 
   2  -2   7       38.62       44.05      0.86 o 
   3  -2   7       78.99       77.05      1.04 o 
   4  -2   7       32.68       30.29      0.76 o 
   5  -2   7       95.63       85.09      1.45 o 
   6  -2   7       18.02       17.27      0.92 o 
   7  -2   7       17.45       20.59      1.00 o 
   8  -2   7        9.22        4.64      0.68 o 
   9  -2   7        2.85        9.02      0.82 o 
  -6  -1   7       29.85       33.67      4.69 o 
  -5  -1   7       56.94       56.12      1.63 o 
  -4  -1   7        4.53        3.05      0.89 o 
  -3  -1   7        3.97        3.66      0.83 o 
  -2  -1   7       14.49       13.40      1.65 o 
  -1  -1   7       23.21       20.69      1.00 o 
   0  -1   7       66.47       64.30      1.36 o 
   1  -1   7       26.78       31.30      1.05 o 
   2  -1   7      172.21      175.58      2.02 o 
   3  -1   7       37.93       35.99      1.10 o 
   4  -1   7        0.00        0.27      0.68 o 
   5  -1   7       16.70       13.31      0.85 o 
   6  -1   7      140.92      132.92      2.01 o 
   7  -1   7       27.37       24.67      1.15 o 
   8  -1   7        1.02        0.34      0.78 o 
   9  -1   7        9.29        9.21      0.85 o 
  -6   0   7        6.22        0.34      0.78 o 
  -5   0   7        3.65        2.13      0.71 o 
  -4   0   7       20.64       18.15      1.04 o 
  -3   0   7       22.08       25.91      0.77 o 
  -2   0   7        2.46        3.10      0.60 o 
  -1   0   7        0.26        0.50      0.68 o 
   0   0   7       94.95      106.61      1.63 o 
   1   0   7       99.59      106.47      1.59 o 
   2   0   7       30.44       30.01      1.03 o 
   3   0   7       31.35       26.32      1.01 o 
   4   0   7       81.27       91.82      1.60 o 
   5   0   7       11.04       11.97      0.89 o 
   6   0   7      111.45      103.08      1.80 o 
   7   0   7       43.74       43.78      1.36 o 
   8   0   7        7.72        7.77      0.91 o 
   9   0   7       29.49       34.60      1.34 o 
  -6   1   7        0.44        1.43      0.75 o 
  -5   1   7        3.92        2.08      0.52 o 
  -4   1   7        2.31        2.21      0.56 o 
  -3   1   7      502.90      490.49      2.61 o 
  -2   1   7      104.20      102.57      1.21 o 
  -1   1   7       37.25       36.55      1.09 o 
   0   1   7       16.96       18.28      0.89 o 
   1   1   7      508.95      504.09      3.26 o 
   2   1   7      203.38      185.04      2.04 o 
   3   1   7       38.33       39.06      1.15 o 
   4   1   7      148.87      147.59      1.98 o 
   5   1   7       40.54       36.32      1.20 o 
   6   1   7       22.21       21.60      1.02 o 
   7   1   7       23.21       24.09      1.15 o 
   8   1   7       28.76       27.19      1.25 o 
   9   1   7       33.58       34.02      1.32 o 
  -6   2   7        0.20        1.28      0.75 o 
  -5   2   7       12.06       11.13      1.24 o 
  -4   2   7       21.75       22.47      1.14 o 
  -3   2   7       32.10       30.87      0.81 o 
  -2   2   7       95.40       96.47      1.79 o 
  -1   2   7      300.30      290.58      2.55 o 
   0   2   7       17.34       13.31      0.81 o 
   1   2   7      276.49      268.10      2.36 o 
   2   2   7       46.88       51.10      1.24 o 
   3   2   7       46.17       46.98      1.22 o 
   4   2   7       85.35       88.19      1.60 o 
   5   2   7      225.79      223.44      2.49 o 
   6   2   7       93.13       98.76      1.88 o 
   7   2   7        0.04        0.58      0.87 o 
   8   2   7        4.38        5.16      0.81 o 
   9   2   7       51.64       56.17      1.66 o 
  -5   3   7        3.98        6.68      1.13 o 
  -4   3   7        1.14       -0.53      1.06 o 
  -3   3   7       46.95       46.37      0.93 o 
  -2   3   7        1.33        2.52      0.39 o 
  -1   3   7      154.96      147.44      1.87 o 
   0   3   7      242.29      258.66      2.34 o 
   1   3   7      116.36      115.59      1.62 o 
   2   3   7       36.33       32.23      1.05 o 
   3   3   7      243.50      264.17      2.47 o 
   4   3   7      211.42      196.46      2.27 o 
   5   3   7      447.35      442.02      3.48 o 
   6   3   7       59.32       61.29      1.61 o 
   7   3   7       72.51       71.19      1.75 o 
   8   3   7        2.30        3.55      0.83 o 
   9   3   7       69.58       61.49      1.79 o 
  -5   4   7        3.71        5.74      1.04 o 
  -4   4   7        6.96        4.16      1.07 o 
  -3   4   7       15.15       14.75      1.11 o 
  -2   4   7        8.42        7.41      0.44 o 
  -1   4   7       46.28       41.62      1.30 o 
   0   4   7        8.12        7.55      0.51 o 
   1   4   7       22.60       26.37      0.92 o 
   2   4   7       18.46       17.00      0.87 o 
   3   4   7      390.30      384.86      2.95 o 
   4   4   7       71.16       70.99      1.49 o 
   5   4   7       35.06       36.04      1.26 o 
   6   4   7        0.82        1.96      0.77 o 
   7   4   7      131.77      132.96      2.32 o 
   8   4   7        4.19        5.23      0.96 o 
   9   4   7       65.48       60.49      1.82 o 
  -5   5   7       22.47       18.75      1.37 o 
  -4   5   7       20.49       26.01      1.42 o 
  -3   5   7        8.94        6.76      1.00 o 
  -2   5   7       15.65       11.53      0.66 o 
  -1   5   7       21.79       21.75      1.08 o 
   0   5   7       42.84       44.75      1.30 o 
   1   5   7       27.39       29.43      0.72 o 
   2   5   7       20.93       18.20      0.65 o 
   3   5   7      119.72      126.47      2.65 o 
   4   5   7        7.64        8.51      2.11 o 
   5   5   7        7.77        6.38      0.94 o 
   6   5   7        5.18        4.99      1.59 o 
   7   5   7      112.51      106.40      2.08 o 
   8   5   7       11.85       12.03      1.01 o 
  -5   6   7       15.42       11.68      1.22 o 
  -4   6   7        2.54        2.72      1.01 o 
  -3   6   7        5.47        6.42      1.09 o 
  -2   6   7        5.86        4.13      0.87 o 
  -1   6   7        5.78        7.59      0.63 o 
   0   6   7        0.30        2.09      0.71 o 
   1   6   7        6.79        5.64      0.86 o 
   2   6   7       41.47       44.31      1.39 o 
   3   6   7       28.10       27.90      0.75 o 
   4   6   7        7.37        6.48      0.55 o 
   5   6   7        7.10        7.36      1.27 o 
   6   6   7       71.53       74.79      1.37 o 
   7   6   7       23.90       25.18      0.89 o 
   8   6   7        0.74        2.47      1.62 o 
  -4   7   7       11.08       10.96      1.26 o 
  -3   7   7        7.05        4.71      1.10 o 
  -2   7   7        9.71       11.85      0.71 o 
  -1   7   7        3.96        4.44      0.61 o 
   0   7   7        0.16        0.84      1.88 o 
   1   7   7       31.72       31.89      1.32 o 
   2   7   7        0.36       -0.46      0.77 o 
   3   7   7        1.46        2.58      0.80 o 
   4   7   7       18.45       16.76      1.04 o 
   5   7   7      142.18      144.42      2.35 o 
   6   7   7       58.75       59.88      2.96 o 
   7   7   7        4.79        4.88      2.97 o 
  -3   8   7       10.53       13.28      1.19 o 
  -2   8   7        9.98       12.39      0.79 o 
  -1   8   7        0.15       -0.26      0.57 o 
   0   8   7       14.28       14.45      1.92 o 
   1   8   7       22.27       19.04      1.12 o 
   2   8   7       15.98       13.66      1.13 o 
   3   8   7        1.59        0.38      0.76 o 
   4   8   7        3.80        3.58      0.79 o 
   5   8   7       40.94       47.06      1.57 o 
   6   8   7        5.06        6.82      0.60 o 
   7   8   7        0.77        6.66      0.98 o 
  -2   9   7        5.71        5.82      1.44 o 
  -1   9   7        3.41        1.84      0.72 o 
   0   9   7        3.01        4.75      1.31 o 
   1   9   7       96.81       96.58      2.48 o 
   2   9   7        0.51        1.37      0.85 o 
   3   9   7        1.30        1.64      0.93 o 
   4   9   7        6.77        7.66      0.98 o 
   5   9   7       55.68       58.49      1.72 o 
   6   9   7        1.47        4.21      0.79 o 
  -1  10   7        8.83        8.98      2.08 o 
   0  10   7       16.59       13.92      1.27 o 
   1  10   7       45.79       41.43      1.68 o 
   3  10   7        0.28        2.59      1.00 o 
   4  10   7        3.38        2.76      1.04 o 
   0  -8   8        6.86       12.75      4.91 o 
   1  -8   8        3.99        6.42      1.18 o 
   2  -8   8       17.15       22.39      1.45 o 
   3  -8   8        5.27        7.80      1.22 o 
   4  -8   8        2.03        5.20      1.20 o 
  -1  -7   8       11.62       12.15      0.90 o 
   0  -7   8       13.75       14.41      1.07 o 
   1  -7   8        2.50       -0.25      0.93 o 
   2  -7   8        0.06        0.87      1.00 o 
   3  -7   8        7.17        9.06      1.04 o 
   4  -7   8       19.09       21.13      1.36 o 
   5  -7   8        1.28       -0.52      1.05 o 
   6  -7   8        9.92       12.90      1.24 o 
  -2  -6   8        4.32        7.02      0.84 o 
  -1  -6   8        4.80        6.19      0.85 o 
   0  -6   8        1.20        0.40      0.54 o 
   1  -6   8        6.04        8.27      0.64 o 
   2  -6   8        3.91        3.58      0.93 o 
   3  -6   8       27.59       24.23      1.35 o 
   4  -6   8       32.80       33.06      1.38 o 
   5  -6   8       13.00       18.01      1.16 o 
   6  -6   8        0.01       -0.42      0.96 o 
   7  -6   8       27.88       35.38      1.49 o 
  -3  -5   8        0.02        1.36      1.77 o 
  -2  -5   8       11.47       11.00      0.97 o 
  -1  -5   8       32.00       32.26      1.24 o 
   0  -5   8       13.21       10.41      0.66 o 
   1  -5   8       22.75       24.76      0.82 o 
   2  -5   8       63.92       67.43      3.85 o 
   3  -5   8      124.04      120.33      1.90 o 
   4  -5   8        5.41        5.02      0.61 o 
   5  -5   8       17.38       19.46      1.15 o 
   6  -5   8        5.47        7.30      1.05 o 
   7  -5   8       16.48       12.82      1.08 o 
  -4  -4   8        5.33        6.46      2.64 o 
  -3  -4   8        1.95        0.67      0.80 o 
  -2  -4   8        7.36       10.47      0.95 o 
  -1  -4   8       52.47       44.87      1.38 o 
   0  -4   8        5.47        4.43      1.05 o 
   1  -4   8        0.53        0.20      0.91 o 
   2  -4   8        7.28        8.15      1.38 o 
   3  -4   8       35.36       34.97      0.91 o 
   4  -4   8        4.85        4.19      0.59 o 
   5  -4   8       26.34       26.95      2.09 o 
   6  -4   8       42.67       40.19      3.23 o 
   7  -4   8        6.35        6.61      1.03 o 
   8  -4   8        4.71        1.94      0.83 o 
  -4  -3   8        2.84        1.13      0.95 o 
  -3  -3   8       39.48       42.11      1.52 o 
  -2  -3   8      107.43      109.69      2.05 o 
  -1  -3   8       83.47       81.18      1.74 o 
   0  -3   8        5.98        5.89      1.49 o 
   1  -3   8       34.01       41.04      0.90 o 
   2  -3   8      117.84      121.99      1.38 o 
   3  -3   8       68.01       63.54      1.41 o 
   4  -3   8        5.38        3.26      0.56 o 
   5  -3   8       27.62       27.45      1.43 o 
   6  -3   8       48.43       47.34      1.18 o 
   7  -3   8        5.15        2.52      0.68 o 
  -5  -2   8        1.63        1.61      1.95 o 
  -4  -2   8       35.93       34.66      1.39 o 
  -3  -2   8       17.63       15.38      1.14 o 
  -2  -2   8       55.55       65.09      1.65 o 
  -1  -2   8        6.23        7.46      0.84 o 
   0  -2   8       62.12       63.29      1.46 o 
   1  -2   8       80.13       81.64      1.63 o 
   2  -2   8      187.77      192.59      2.30 o 
   3  -2   8       17.54       19.73      1.00 o 
   4  -2   8       48.24       42.43      1.28 o 
   5  -2   8       18.82       20.22      1.04 o 
   6  -2   8       38.62       33.00      1.20 o 
   7  -2   8       30.49       28.75      1.12 o 
   8  -2   8        0.96        3.05      0.78 o 
   9  -2   8       11.85        9.91      0.76 o 
  -5  -1   8        2.48       -0.15      0.94 o 
  -4  -1   8       41.89       44.22      1.48 o 
  -3  -1   8       25.71       24.19      1.19 o 
  -2  -1   8       17.29       15.35      0.98 o 
  -1  -1   8        0.25       -0.36      0.72 o 
   0  -1   8       57.42       57.88      1.43 o 
   1  -1   8        5.23        4.22      0.83 o 
   2  -1   8       97.16       91.96      1.68 o 
   3  -1   8       55.29       69.14      1.48 o 
   4  -1   8       10.55        8.25      0.86 o 
   5  -1   8       75.05       74.35      1.60 o 
   6  -1   8       47.73       40.03      1.26 o 
   7  -1   8       38.56       39.53      1.36 o 
   8  -1   8        0.02        1.96      0.74 o 
   9  -1   8        8.24        7.36      0.80 o 
  -5   0   8        4.47        2.25      0.77 o 
  -4   0   8        2.79        2.23      0.91 o 
  -3   0   8       56.16       52.14      1.53 o 
  -2   0   8       13.84       14.39      0.67 o 
  -1   0   8       14.77       15.64      1.00 o 
   0   0   8      139.15      133.18      1.99 o 
   1   0   8      160.54      156.86      2.08 o 
   2   0   8      116.21      113.56      1.80 o 
   3   0   8       48.37       52.43      1.38 o 
   4   0   8       26.88       27.05      1.13 o 
   5   0   8       15.64       16.63      0.97 o 
   6   0   8        3.67        2.63      0.75 o 
   7   0   8       42.78       40.33      1.34 o 
   8   0   8        3.80        2.57      0.74 o 
   9   0   8        0.23        3.86      0.85 o 
  -5   1   8       15.67       11.24      0.96 o 
  -4   1   8        0.99        1.44      0.62 o 
  -3   1   8       46.37       44.99      1.01 o 
  -2   1   8      124.56      127.06      2.33 o 
  -1   1   8       40.93       41.98      1.25 o 
   0   1   8       57.01       56.47      1.37 o 
   1   1   8        3.10        3.32      0.77 o 
   2   1   8      135.07      137.74      1.97 o 
   3   1   8       76.65       77.97      1.60 o 
   4   1   8       19.41       19.50      1.09 o 
   5   1   8        5.00        4.90      0.81 o 
   6   1   8        0.04        0.23      0.74 o 
   7   1   8       63.66       63.95      1.65 o 
   8   1   8        5.50        6.74      0.98 o 
   9   1   8        4.04        0.62      0.76 o 
  -5   2   8        0.03        0.71      1.02 o 
  -4   2   8       53.97       51.89      1.11 o 
  -3   2   8       24.09       21.85      0.82 o 
  -2   2   8      117.58      114.65      1.38 o 
  -1   2   8       11.48       10.59      0.87 o 
   0   2   8       19.20       17.18      0.91 o 
   1   2   8       23.39       27.28      1.04 o 
   2   2   8      222.82      232.52      2.46 o 
   3   2   8      193.90      186.07      2.29 o 
   4   2   8      167.79      163.89      2.21 o 
   5   2   8       98.79      100.56      1.88 o 
   6   2   8       10.00        9.38      0.94 o 
   7   2   8      100.28       96.69      1.97 o 
   8   2   8        2.18        0.83      0.73 o 
   9   2   8        0.39        3.60      0.76 o 
  -5   3   8        5.66        9.63      1.16 o 
  -4   3   8       16.00       12.66      1.15 o 
  -3   3   8        1.34        0.74      1.09 o 
  -2   3   8       11.03       11.60      0.99 o 
  -1   3   8        0.45       -0.38      0.66 o 
   0   3   8        0.15       -0.04      0.66 o 
   1   3   8      176.77      173.71      2.09 o 
   2   3   8      251.33      245.74      2.50 o 
   3   3   8      175.72      175.62      2.23 o 
   4   3   8       33.14       32.15      1.22 o 
   5   3   8       62.19       69.04      1.66 o 
   6   3   8      152.49      159.14      2.40 o 
   7   3   8      143.02      144.77      2.41 o 
   8   3   8        6.27        4.61      0.87 o 
   9   3   8        2.48        6.33      0.93 o 
  -4   4   8        1.02       -1.05      1.05 o 
  -3   4   8       60.78       60.05      1.73 o 
  -2   4   8       37.05       34.37      1.37 o 
  -1   4   8       21.76       17.59      0.65 o 
   0   4   8        1.73        1.23      0.43 o 
   1   4   8      120.27      118.53      1.76 o 
   2   4   8      109.54      105.60      1.71 o 
   3   4   8       51.97       50.56      1.37 o 
   4   4   8       48.84       51.96      1.38 o 
   5   4   8        4.58        5.36      0.89 o 
   6   4   8       68.79       66.55      1.69 o 
   7   4   8       64.20       65.40      1.76 o 
   8   4   8        7.22       10.88      1.04 o 
  -4   5   8        3.38        3.24      0.98 o 
  -3   5   8       30.97       30.56      1.53 o 
  -2   5   8       23.10       20.02      1.24 o 
  -1   5   8        0.32        3.20      1.33 o 
   0   5   8        0.41        1.15      0.72 o 
   1   5   8       44.59       43.79      1.57 o 
   2   5   8       43.04       43.11      0.90 o 
   3   5   8        1.50        1.12      0.52 o 
   4   5   8       35.99       37.16      1.32 o 
   5   5   8       51.05       49.05      2.05 o 
   6   5   8       96.50      100.38      1.40 o 
   7   5   8        4.61        2.93      1.03 o 
   8   5   8        0.02        1.10      0.94 o 
  -4   6   8        0.05        4.06      1.29 o 
  -3   6   8        1.76        1.97      1.13 o 
  -2   6   8        9.02       10.43      0.77 o 
  -1   6   8        3.98        1.96      0.59 o 
   0   6   8       27.60       27.00      1.21 o 
   1   6   8       24.52       29.19      1.28 o 
   2   6   8        3.47        3.39      0.91 o 
   3   6   8        6.66        6.20      0.93 o 
   4   6   8       53.15       53.15      1.04 o 
   5   6   8       66.51       69.30      2.23 o 
   6   6   8       23.03       20.84      1.55 o 
   7   6   8       33.01       31.63      1.40 o 
   8   6   8        3.23        4.91      0.95 o 
  -3   7   8       33.48       36.14      1.72 o 
  -2   7   8        1.80        0.61      2.77 o 
  -1   7   8        5.16        3.38      0.62 o 
   0   7   8        6.05        9.48      0.68 o 
   1   7   8        8.76        7.97      1.00 o 
   2   7   8        8.41        7.71      1.00 o 
   3   7   8       15.00       13.84      1.09 o 
   4   7   8       13.79       15.23      1.11 o 
   5   7   8        1.10        1.60      0.83 o 
   6   7   8        1.17        2.39      0.80 o 
   7   7   8       47.12       48.24      1.52 o 
  -2   8   8        1.15       -0.67      0.67 o 
  -1   8   8        5.19        5.96      0.69 o 
   0   8   8        2.79        2.82      1.09 o 
   1   8   8        9.57        8.51      1.02 o 
   2   8   8       31.09       25.99      1.35 o 
   3   8   8        2.98        4.94      0.99 o 
   4   8   8        3.25        7.64      0.90 o 
   5   8   8        0.90        4.59      0.89 o 
   6   8   8        7.23        4.98      0.96 o 
  -1   9   8       31.78       40.36      1.34 o 
   0   9   8       35.10       38.10      5.21 o 
   1   9   8       13.66       11.39      1.35 o 
   2   9   8       31.12       32.50      1.54 o 
   3   9   8        4.01        3.93      0.97 o 
   4   9   8       10.41       11.91      1.20 o 
   5   9   8        2.64        0.54      0.69 o 
   1  -7   9        0.49       -1.03      1.03 o 
   2  -7   9       12.82       12.47      1.29 o 
   3  -7   9        0.40       -0.40      0.89 o 
   4  -7   9        1.45        2.12      0.94 o 
  -1  -6   9        0.02        3.11      0.76 o 
   0  -6   9        4.98        2.74      1.04 o 
   1  -6   9       14.44       15.18      0.74 o 
   2  -6   9       18.06       19.27      1.23 o 
   3  -6   9        0.83        0.46      1.00 o 
   4  -6   9       11.02       13.40      1.28 o 
   5  -6   9       12.61       15.58      1.29 o 
   6  -6   9        3.73        2.85      1.10 o 
  -2  -5   9        1.41        1.91      0.75 o 
  -1  -5   9        0.94        1.14      0.74 o 
   0  -5   9        0.03        1.55      1.98 o 
   1  -5   9        6.99        8.95      1.57 o 
   2  -5   9        7.99        4.75      0.64 o 
   3  -5   9       18.78       19.85      1.60 o 
   4  -5   9       32.91       33.91      0.93 o 
   5  -5   9       10.20        6.49      0.99 o 
   6  -5   9        0.20        1.82      1.03 o 
   7  -5   9        2.09        0.48      1.04 o 
  -3  -4   9       34.36       30.98      1.47 o 
  -2  -4   9        0.07        1.51      0.91 o 
  -1  -4   9        1.14        0.85      0.72 o 
   0  -4   9       19.66       20.55      2.30 o 
   1  -4   9       40.93       40.31      1.56 o 
   2  -4   9       29.14       26.76      0.89 o 
   3  -4   9        7.48        8.15      0.67 o 
   4  -4   9       15.13       16.49      0.76 o 
   5  -4   9        1.65        2.53      1.96 o 
   6  -4   9        0.49        1.02      0.56 o 
   7  -4   9        5.54        2.08      0.94 o 
  -3  -3   9       34.20       29.80      1.39 o 
  -2  -3   9        1.45        1.65      0.79 o 
  -1  -3   9       43.99       51.48      1.57 o 
   0  -3   9       16.77       18.12      1.18 o 
   1  -3   9       23.73       20.10      1.14 o 
   2  -3   9        7.33        5.35      1.51 o 
   3  -3   9       68.37       71.53      2.19 o 
   4  -3   9        2.26        0.73      0.56 o 
   5  -3   9        0.02        0.36      1.80 o 
   6  -3   9        0.90        0.99      0.78 o 
   7  -3   9       19.64       14.57      0.96 o 
   8  -3   9       19.48       21.28      1.18 o 
  -3  -2   9        4.05        3.16      0.91 o 
  -2  -2   9       26.25       26.39      1.29 o 
  -1  -2   9      166.97      178.89      2.56 o 
   0  -2   9       10.90        9.97      0.96 o 
   1  -2   9       21.45       20.38      1.16 o 
   2  -2   9       20.10       18.01      1.03 o 
   3  -2   9      192.98      189.46      2.42 o 
   4  -2   9        3.98        3.94      0.83 o 
   5  -2   9       23.54       20.76      1.07 o 
   6  -2   9        0.19        0.67      0.80 o 
   7  -2   9        4.76        5.23      0.92 o 
   8  -2   9        1.26        7.97      0.79 o 
  -4  -1   9        3.32        4.33      0.96 o 
  -2  -1   9       13.99       17.46      1.15 o 
  -1  -1   9      138.92      150.75      2.31 o 
   0  -1   9        0.07        0.11      0.82 o 
   1  -1   9        1.74        0.92      0.72 o 
   2  -1   9        2.89        1.50      0.78 o 
   3  -1   9      183.68      180.34      2.37 o 
   4  -1   9        0.02        0.68      0.76 o 
   5  -1   9        0.06       -0.78      0.78 o 
   6  -1   9       10.35       11.08      1.02 o 
   7  -1   9        0.01        1.82      0.75 o 
   8  -1   9        0.98       -0.60      0.60 o 
  -4   0   9        0.36        2.10      0.98 o 
  -3   0   9        0.34        2.33      0.92 o 
  -2   0   9       48.50       52.13      1.07 o 
  -1   0   9       87.84       84.20      1.83 o 
   0   0   9        1.92        2.13      0.78 o 
   1   0   9        8.38        9.78      0.91 o 
   2   0   9       21.50       21.91      1.06 o 
   3   0   9       80.82       78.62      1.70 o 
   4   0   9        2.66        0.97      0.84 o 
   5   0   9        0.11       -0.51      0.77 o 
   6   0   9       28.05       24.91      1.15 o 
   7   0   9        5.19        1.54      0.80 o 
   8   0   9        0.00        2.85      0.83 o 
  -4   1   9       47.30       45.61      1.55 o 
  -3   1   9       25.75       23.61      1.00 o 
  -2   1   9       22.93       22.11      0.84 o 
  -1   1   9        6.03        4.44      0.88 o 
   0   1   9       43.37       40.13      1.35 o 
   1   1   9      139.90      142.58      2.13 o 
   2   1   9       54.08       51.45      1.42 o 
   3   1   9       17.30       13.39      0.99 o 
   4   1   9        4.65        4.38      0.84 o 
   5   1   9        1.92        1.47      0.82 o 
   6   1   9       57.00       61.48      1.62 o 
   7   1   9        7.49       10.91      1.04 o 
   8   1   9        0.23       -0.74      0.74 o 
  -4   2   9        5.93        8.93      2.17 o 
  -3   2   9        3.20        0.78      1.37 o 
  -2   2   9       21.36       17.54      2.61 o 
  -1   2   9        4.65        5.23      0.84 o 
   0   2   9       19.82       18.99      1.09 o 
   1   2   9      112.22      116.03      1.92 o 
   2   2   9        0.64        0.02      0.84 o 
   3   2   9        2.47        4.42      0.96 o 
   4   2   9       63.02       66.21      1.63 o 
   5   2   9       94.46       94.47      1.91 o 
   6   2   9       72.79       67.10      1.71 o 
   7   2   9        0.48        1.16      0.74 o 
   8   2   9        7.82        9.96      1.03 o 
  -4   3   9        2.33        2.67      1.08 o 
  -3   3   9       98.25       95.73      1.68 o 
  -2   3   9        7.36       10.50      0.81 o 
  -1   3   9       25.14       27.45      1.13 o 
   0   3   9       18.89       18.81      1.00 o 
   1   3   9      130.43      128.24      1.98 o 
   2   3   9       10.58       12.83      0.99 o 
   3   3   9       52.54       52.39      1.47 o 
   4   3   9      124.63      128.38      2.10 o 
   5   3   9       49.68       47.02      1.45 o 
   6   3   9        7.32        4.05      0.96 o 
   7   3   9        3.94        2.37      0.91 o 
   8   3   9       19.71       20.42      1.24 o 
  -3   4   9       24.30       29.69      1.42 o 
  -2   4   9       29.28       25.44      1.38 o 
  -1   4   9        3.47        3.35      0.55 o 
   0   4   9        0.04        1.15      0.68 o 
   1   4   9       28.51       30.42      1.11 o 
   2   4   9       41.41       37.83      1.23 o 
   3   4   9       48.56       49.40      1.42 o 
   4   4   9       18.53       21.75      1.13 o 
   5   4   9       41.20       39.23      1.38 o 
   6   4   9        0.02        0.41      0.84 o 
   7   4   9       53.62       55.34      1.67 o 
   8   4   9       12.17        9.49      1.03 o 
  -3   5   9        4.33        5.87      1.25 o 
  -2   5   9       26.34       28.18      1.45 o 
  -1   5   9       46.97       55.15      2.72 o 
   0   5   9       58.72       55.66      1.55 o 
   1   5   9       18.90       21.17      1.16 o 
   2   5   9       17.53       17.09      0.72 o 
   3   5   9       64.68       64.26      1.57 o 
   4   5   9       17.51       17.67      1.04 o 
   5   5   9       45.77       48.24      1.51 o 
   6   5   9        6.28        7.44      0.86 o 
   7   5   9       68.26       70.25      1.30 o 
   8   5   9        2.34       -0.35      0.95 o 
  -3   6   9        0.62       -0.52      1.11 o 
  -2   6   9       17.06       18.65      1.37 o 
  -1   6   9        6.86       10.15      1.18 o 
   0   6   9        1.61        3.29      0.89 o 
   1   6   9        2.63        0.82      0.80 o 
   2   6   9       31.21       31.11      1.34 o 
   3   6   9       76.78       77.69      1.86 o 
   4   6   9        0.15        0.66      0.57 o 
   5   6   9        1.00        1.42      0.55 o 
   6   6   9        8.96       11.51      1.82 o 
   7   6   9       43.59       48.03      1.64 o 
  -2   7   9       20.48       23.18      1.49 o 
  -1   7   9        0.45       -0.35      1.06 o 
   0   7   9        0.91        0.70      0.86 o 
   1   7   9        0.56        3.24      0.94 o 
   2   7   9       24.75       25.41      1.30 o 
   3   7   9        8.45        9.66      1.04 o 
   4   7   9       20.70       23.71      1.33 o 
   5   7   9        0.58       -0.05      0.90 o 
   6   7   9       14.11       10.08      1.10 o 
  -1   8   9        1.62        2.47      2.29 o 
   0   8   9        1.21        2.24      1.82 o 
   1   8   9        2.63        4.12      0.96 o 
   2   8   9       13.76       14.94      1.31 o 
   3   8   9        6.17        4.77      0.99 o 
   4   8   9        0.62       -0.75      0.84 o 
   5   8   9        2.80       -0.23      0.88 o 
   1   9   9       28.71       24.69      1.11 o 
   2   9   9        1.86        6.24      1.18 o 
   3   9   9        0.14        1.33      0.98 o 
   2  -6  10        0.53        2.63      1.16 o 
   3  -6  10        9.05       14.94      1.21 o 
   0  -5  10        1.49        7.40      0.90 o 
   1  -5  10        2.60        3.66      2.36 o 
   2  -5  10        4.91        7.00      0.87 o 
   3  -5  10        0.10       -0.52      0.57 o 
   4  -5  10        0.02       -1.03      1.03 o 
   5  -5  10       15.29       14.90      1.19 o 
  -1  -4  10        7.84        9.92      1.01 o 
   0  -4  10       18.23       19.24      1.13 o 
   1  -4  10        4.90        5.80      1.01 o 
   2  -4  10        3.37        3.57      0.88 o 
   3  -4  10        0.01        0.22      1.43 o 
   4  -4  10        1.89        0.12      0.61 o 
   5  -4  10       23.19       29.33      2.60 o 
   6  -4  10        2.45        7.09      0.87 o 
  -2  -3  10       24.38       25.67      1.29 o 
  -1  -3  10        6.59        3.90      1.00 o 
   0  -3  10        3.80        2.45      0.93 o 
   1  -3  10       22.81       30.61      1.39 o 
   2  -3  10       53.40       53.83      1.59 o 
   3  -3  10       23.48       21.16      1.19 o 
   4  -3  10        4.00        2.62      0.81 o 
   5  -3  10        3.92        9.14      0.91 o 
   6  -3  10        0.14        5.07      0.84 o 
   7  -3  10        2.40        5.27      0.92 o 
  -2  -2  10        1.11        0.33      0.86 o 
  -1  -2  10        0.01        3.40      1.06 o 
   0  -2  10       20.44       23.21      1.22 o 
   1  -2  10       13.46       13.66      1.07 o 
   2  -2  10       17.80       19.15      1.17 o 
   3  -2  10       13.24        8.33      0.98 o 
   4  -2  10       10.14       12.59      1.05 o 
   5  -2  10        3.92        3.65      0.83 o 
   6  -2  10        2.48        2.93      0.93 o 
   7  -2  10        0.08        1.24      0.86 o 
  -2  -1  10        7.28       10.00      1.10 o 
  -1  -1  10        0.42       -0.32      0.81 o 
   0  -1  10        8.45        6.66      0.90 o 
   1  -1  10       12.99       15.48      1.10 o 
   2  -1  10       48.00       44.45      1.48 o 
   3  -1  10        3.38        3.07      0.82 o 
   4  -1  10        6.57       10.84      1.04 o 
   5  -1  10       14.72       11.63      0.95 o 
   6  -1  10        4.83        2.91      0.85 o 
   7  -1  10        6.25        3.93      0.89 o 
   8  -1  10        4.98        4.76      0.85 o 
  -3   0  10        8.37        7.59      1.08 o 
  -2   0  10        0.56        2.01      0.97 o 
  -1   0  10       36.17       42.61      1.50 o 
   0   0  10       50.13       49.91      1.56 o 
   1   0  10       38.48       35.41      1.36 o 
   2   0  10       65.86       65.78      1.69 o 
   3   0  10       82.98       90.52      1.86 o 
   4   0  10        4.79        3.73      0.89 o 
   5   0  10        7.69        8.34      1.00 o 
   6   0  10        2.74        2.98      0.92 o 
   7   0  10       22.81       24.39      1.26 o 
   8   0  10        0.14        4.32      0.91 o 
  -3   1  10        0.22        2.30      0.86 o 
  -2   1  10        3.21        2.15      1.30 o 
  -1   1  10       25.27       29.90      1.35 o 
   0   1  10        0.31        0.86      0.82 o 
   1   1  10        7.98        7.27      1.00 o 
   2   1  10       12.64       10.93      0.97 o 
   3   1  10      117.25      122.28      2.12 o 
   4   1  10        0.75        2.81      0.96 o 
   5   1  10        7.48        3.91      0.96 o 
   6   1  10        0.32       -0.48      0.91 o 
   7   1  10       29.27       26.00      1.26 o 
  -3   2  10       10.44        9.15      1.49 o 
  -2   2  10        9.16        8.38      2.04 o 
  -1   2  10       15.60       13.42      1.02 o 
   0   2  10        0.52       -0.66      0.77 o 
   1   2  10        0.52        2.27      0.89 o 
   2   2  10        0.22        0.70      0.87 o 
   3   2  10      165.28      168.98      2.48 o 
   4   2  10       20.55       20.06      1.29 o 
   5   2  10        1.29        1.61      0.96 o 
   6   2  10        6.47        7.36      1.06 o 
   7   2  10       22.52       26.94      1.38 o 
   8   2  10        0.90        1.00      0.90 o 
  -3   3  10       11.82       11.96      1.38 o 
  -2   3  10       29.32       33.24      4.35 o 
  -1   3  10        5.88        3.87      0.88 o 
   0   3  10        1.64       -0.27      0.82 o 
   1   3  10       15.60       14.70      1.08 o 
   2   3  10       10.28        8.97      0.94 o 
   3   3  10        2.87        5.06      0.97 o 
   4   3  10       15.14       15.53      1.22 o 
   5   3  10       41.08       46.99      1.61 o 
   6   3  10       34.86       33.47      1.47 o 
   7   3  10       18.77       19.66      1.25 o 
   8   3  10        0.02        3.44      0.95 o 
  -2   4  10       26.00       26.49      1.44 o 
  -1   4  10        7.00        7.38      1.65 o 
   0   4  10        0.73       -0.07      0.81 o 
   1   4  10       28.04       29.62      1.26 o 
   2   4  10       13.29       14.19      1.06 o 
   3   4  10       19.57       20.53      1.18 o 
   4   4  10        8.06        9.60      1.06 o 
   5   4  10        0.76        0.28      0.93 o 
   6   4  10       32.62       29.02      1.39 o 
   7   4  10        5.46        1.89      0.90 o 
  -2   5  10       13.06       19.01      1.47 o 
  -1   5  10        0.95        1.44      1.79 o 
   0   5  10        0.89        2.34      0.92 o 
   1   5  10       75.91       79.13      1.91 o 
   2   5  10       14.21       15.35      0.78 o 
   3   5  10       11.19       14.56      1.12 o 
   4   5  10       14.76       15.74      1.15 o 
   5   5  10       16.11       15.37      1.21 o 
   6   5  10       15.84       10.42      1.05 o 
  -1   6  10       10.06        9.94      0.81 o 
   0   6  10        4.25        7.64      0.92 o 
   1   6  10       61.14       64.21      1.86 o 
   2   6  10        5.15        7.28      1.08 o 
   3   6  10        0.06       -0.73      0.87 o 
   4   6  10       21.89       23.33      1.30 o 
   5   6  10        5.81        5.63      1.79 o 
   6   6  10       14.39       11.67      1.60 o 
   0   7  10        3.14        7.08      2.35 o 
   1   7  10       26.86       25.66      1.38 o 
   2   7  10        0.42        0.27      0.90 o 
   3   7  10        1.17        1.74      0.99 o 
   4   7  10        1.64        4.57      0.93 o 
   5   7  10        4.50        5.82      1.01 o 
   2   8  10        1.65       -0.03      0.96 o 
   3   8  10        9.70        9.97      1.14 o 
   1  -4  11       12.62       10.24      1.19 o 
   2  -4  11        7.90       11.45      1.03 o 
   3  -4  11        2.07       -0.55      0.81 o 
   4  -4  11        1.86        0.97      0.96 o 
   0  -3  11       15.32       20.47      1.26 o 
   1  -3  11        1.59        0.53      0.84 o 
   2  -3  11        5.17        5.65      0.97 o 
   3  -3  11        3.85        5.89      0.96 o 
   4  -3  11        6.84        4.46      0.98 o 
   5  -3  11        1.19        6.53      0.92 o 
   0  -2  11       16.21       12.22      1.05 o 
   1  -2  11        0.24        1.64      1.03 o 
   2  -2  11       16.19       16.38      1.24 o 
   3  -2  11       21.21       22.38      1.25 o 
   4  -2  11       16.25       15.61      1.17 o 
   5  -2  11        1.36       -0.45      0.84 o 
   6  -2  11        1.47        0.29      0.86 o 
  -1  -1  11        3.49        6.05      1.03 o 
   0  -1  11        3.52        4.14      0.94 o 
   1  -1  11        0.73       -0.33      0.93 o 
   2  -1  11       18.98       23.48      1.34 o 
   3  -1  11       18.94       18.49      1.15 o 
   4  -1  11       10.28       14.01      1.02 o 
   5  -1  11        0.28        2.84      0.93 o 
   6  -1  11        6.11        4.93      0.97 o 
   7  -1  11       20.13       18.34      1.28 o 
  -1   0  11        9.88        8.90      1.14 o 
   0   0  11        2.53        3.59      0.99 o 
   1   0  11        0.20        0.55      0.85 o 
   2   0  11       12.88       15.41      1.19 o 
   3   0  11       42.76       38.72      1.45 o 
   4   0  11       23.70       21.18      1.17 o 
   5   0  11        1.46        0.65      0.85 o 
   6   0  11        7.14       11.00      1.19 o 
   7   0  11        5.35        7.09      1.05 o 
  -1   1  11        1.91        3.84      0.99 o 
   0   1  11       11.24        9.30      1.11 o 
   1   1  11        0.02        1.13      0.94 o 
   2   1  11        6.09        4.99      1.02 o 
   3   1  11       29.01       24.51      1.31 o 
   4   1  11       34.14       33.24      1.37 o 
   5   1  11        0.11        0.19      1.03 o 
   6   1  11        8.09        5.70      1.08 o 
  -1   2  11        1.53        5.41      0.95 o 
   0   2  11        2.67        0.05      0.92 o 
   1   2  11        0.34       -0.94      0.94 o 
   2   2  11        2.49        5.31      1.06 o 
   3   2  11        4.45        5.20      1.02 o 
   4   2  11       49.22       50.61      1.70 o 
   5   2  11        3.88        1.81      0.90 o 
   6   2  11        7.01        6.76      1.00 o 
   7   2  11       12.90       14.91      1.18 o 
  -1   3  11        1.31        5.40      0.99 o 
   0   3  11        8.97        7.76      1.05 o 
   1   3  11        3.00        2.73      0.81 o 
   2   3  11        2.93        5.25      0.94 o 
   3   3  11        6.23        8.32      1.03 o 
   4   3  11        0.71       -0.22      0.98 o 
   5   3  11        0.88        1.69      0.99 o 
   6   3  11        0.51        1.96      0.93 o 
  -1   4  11        2.05        5.30      1.28 o 
   0   4  11        5.66        5.84      0.68 o 
   1   4  11        8.89        5.89      0.95 o 
   2   4  11        1.79        3.49      0.90 o 
   3   4  11        3.88        9.82      1.11 o 
   4   4  11       10.02        7.46      0.99 o 
   5   4  11        0.26        1.86      0.91 o 
   6   4  11        0.44       -0.68      0.96 o 
   0   5  11       14.90       16.10      1.14 o 
   1   5  11       13.42       12.64      1.09 o 
   2   5  11        3.52        1.52      0.83 o 
   3   5  11       19.73       25.98      1.28 o 
   4   5  11       22.73       17.45      1.17 o 
   5   5  11        0.01        1.16      0.93 o 
   1   6  11        0.03       -0.93      0.93 o 
   2   6  11       17.62       23.85      1.35 o 
   3   6  11       10.52        9.71      1.08 o 
   4   6  11        3.90        4.66      1.02 o 
   2  -1  12        0.05        2.65      1.04 o 
   4  -1  12       17.18       18.47      1.10 o 
   1   0  12        1.11        4.77      1.03 o 
   2   0  12        2.16       -0.45      0.98 o 
   3   0  12        0.22        3.96      1.07 o 
   4   0  12        7.16        7.09      0.97 o 
   5   0  12        3.55        2.73      0.89 o 
   1   1  12        0.00       -1.02      1.02 o 
   2   1  12        1.42        3.15      1.01 o 
   3   1  12        8.83        8.51      1.07 o 
   4   1  12        0.00        1.46      0.97 o 
   5   1  12        1.62        7.04      1.02 o 
   1   2  12        2.56       -0.18      1.00 o 
   2   2  12        1.01        3.93      0.97 o 
   3   2  12       28.88       26.04      1.32 o 
   4   2  12       25.98       27.64      1.44 o 
   5   2  12        0.07       -0.44      0.96 o 
   2   3  12        3.46        2.30      1.05 o 
   3   3  12        7.04        9.44      1.00 o 
   4   3  12       45.99       47.40      1.67 o 
   5   3  12        0.01       -0.89      0.89 o 
   3   4  12       46.80       51.58      1.67 o 
                                                 
